# Supplementary material for: High throughput SARS-CoV-2 variant analysis using molecular barcodes coupled with next generation sequencing
Source: PLoS One. 2022 Jun 21;17(6):e0253404. doi: 10.1371/journal.pone.0253404 (PMC9212143; doi:10.1371/journal.pone.0253404)
Supplement: S1 Data — (CSV) [file pone.0253404.s001.csv]

ID	sample	RNASE_P	E_gene	N1_gene	ORF1a	Barcode_ID	position in the plate	RNA_sample	E	N
0	BD0018	17426	5526	21	7	1	A01	0
1	BD0019	4400	294	121	2	2	B01	0
2	BD0020	12471	4332	12	2	3	C01	0
3	BD0021	3074	2960	40	0	4	D01	0
4	BD0022	5507	1738	104	1	5	E01	0
5	BD0023	3014	87	10	0	6	F01	0
6	BD0024	8868	657	136	0	7	G01	0
7	BD0025	13044	3102	68	0	8	H01	0
8	BD0026	2245	34342	7231	8099	9	A02	1	21.88	24.76
9	BD0027	1284	66877	29099	17095	10	B02	1	16.16	17.49
10	BD0028	1514	3449	990	489	11	C02	1	24.63	26.94
11	BD0029	622	2543	449	121	12	D02	1	29.85	31.18
12	BD0030	4321	35595	5420	5522	13	E02	1	24.16	27.31
13	BD0031	1962	540	135	57	14	F02	1	27.15	29.04
14	BD0032	1398	55273	7729	9039	15	G02	1	20.52	23.37
15	BD0033	1300	56222	10288	12586	16	H02	1	17.85	20.44
16	BD0034	2751	144360	42361	50029	17	A03	1	17.15	19.36
17	BD0035	3317	12107	4584	2831	18	B03	1	21.65	23.99
18	BD0036	4288	481	87	1	19	C03	1	32.3	34.02
19	BD0037	265	6519	2789	828	20	D03	1	24.92	26.88
20	BD0038	1977	35766	10401	1792	21	E03	1	22.19	24.04
21	BD0039	2988	26356	10679	1818	22	F03	1	23.81	24.67
22	BD0040	6341	1036	230	21	23	G03	1	32.11	33.45
23	BD0041	942	104883	12726	20009	24	H03	1	17.94	21.3
24	BD0042	1726	82169	16212	10374	25	A04	1	19.61	21.88
25	BD0043	5276	2921	378	227	26	B04	1	28.07	30.6
26	BD0044	1384	24785	3625	3843	27	C04	1	21.52	24.95
27	BD0045	1531	59802	8828	10254	28	D04	1	18.51	20.76
28	BD0046	4085	44286	11178	4175	29	E04	1	20.91	23.97
29	BD0047	1373	14209	1936	1407	30	F04	1	23.93	27.04
30	BD0048	3688	450	35	3	31	G04	1	34.86	36.16
31	BD0049	16208	5174	1504	141	32	H04	1	27.96	30.31
32	BD0050	4720	70250	6546	8672	33	A05	1	22.87	25.94
33	BD0051	5671	286	13	5	34	B05	1	30.64	33.17
34	BD0052	1813	231	1	0	35	C05	0
35	BD0053	9951	616	65	0	36	D05	0
36	BD0054	7899	516	203	0	37	E05	0
37	BD0055	5538	473	55	1	38	F05	0
38	BD0056	8986	205	35	1	39	G05	0
39	BD0057	4245	138	83	0	40	H05	0
40	BD0058	4428	395	292	0	41	A06	0
41	BD0059	1610	15	49	1	42	B06	0
42	BD0060	2061	64	282	0	43	C06	0
43	BD0061	4926	1945	32	1	44	D06	0
44	BD0062	4413	559	201	0	45	E06	0
45	BD0063	6088	358	2	0	46	F06	0
46	BD0064	836	262	74	2	47	G06	0
47	BD0065	2082	512	60	1	48	H06	0
48	BD0066	1549	36	85	6	49	A07	0
49	BD0067	12970	1079	110	1	50	B07	0
50	BD0068	7436	469	12	0	51	C07	0
51	BD0069	6650	72	1	0	52	D07	0
52	BD0070	6498	291	16	1	53	E07	0
53	BD0071	9226	1328	79	4	54	F07	0
54	BD0072	11590	256	10	3	55	G07	0
55	BD0073	1083	58	473	0	56	H07	0
56	BD0074	3255	69	100	0	57	A08	0
57	BD0075	11625	436	24	1	58	B08	0
58	BD0076	1832	54	64	0	59	C08	0
59	BD0077	4989	194	158	2	60	D08	0
60	BD0078	4854	231	53	38	61	E08	0
61	BD0079	3402	167	1658	0	62	F08	0
62	BD0080	3469	38	16	0	63	G08	0
63	BD0081	7559	65	56	1	64	H08	0
64	BD0082	999	145	101	0	65	A09	0
65	BD0083	18268	830	73	0	66	B09	0
66	BD0084	7497	14074	343	2	67	C09	0
67	BD0085	4073	449	95	1	68	D09	0
68	BD0086	2442	98	383	0	69	E09	0
69	BD0087	8096	201	72	1	70	F09	0
70	BD0088	4676	292	161	0	71	G09	0
71	BD0089	2725	389	168	0	72	H09	0
72	BD0090	12717	127	156	1	73	A10	0
73	BD0091	3190	57	31	0	74	B10	0
74	BD0092	13528	86	14	6	75	C10	0
75	BD0093	10171	312	31	3	76	D10	0
76	BD0094	14722	780	88	0	77	E10	0
77	BD0095	13656	192	49	2	78	F10	0
78	BD0096	6796	104	51	0	79	G10	0
79	BD0097	3086	277	1324	0	80	H10	0
80	BD0098	5627	105	7	11	81	A11	0
81	BD0099	5361	110	25	0	82	B11	0
82	BD0100	12373	4018	365	0	83	C11	0
83	BD0101	2483	303	76	3	84	D11	0
84	BD0102	5002	2035	1162	0	85	E11	0
85	BD0103	8519	651	32	0	86	F11	0
86	BD0104	7813	1286	94	1	87	G11	0
87	BD0105	5330	95	963	0	88	H11	0
88	BD0106	21725	2419	12	1	89	A12	0
89	BD0107	1809	25	35	0	90	B12	0
90	BD0108	8346	456	140	6	91	C12	0
91	BD0109	3630	334	63	1	92	D12	0
92	BD0110	3369	102	82	0	93	E12	0
93	BD0111	7297	162	35	0	94	F12	0
94	BD0112	14828	1251	64	0	95	G12	0
95	BD0113	2141	291	8	0	96	H12	0
96	BD0018	8367	228684	36516	13368	1	A01	1	19.19	22.17
97	BD0019	6102	695	404	5	2	B01	1	30.6	33.22
98	BD0020	6547	120178	17936	1387	3	C01	1	20.4	23.11
99	BD0021	9255	12555	5140	74	4	D01	1	25.03	27.47
100	BD0022	4719	121743	17504	4583	5	E01	1	17.91	20.72
101	BD0023	1889	536	481	9	6	F01	1	28.66	30.59
102	BD0024	1874	411	259	2	7	G01	1	30.74	32.62
103	BD0025	2663	99592	14904	1564	8	H01	1	21.67	25.68
104	BD0026	6	7	0	0	9	A02	1	21.1	23.11
105	BD0027	15	33	3	0	10	B02	1	29.87	32.09
106	BD0028	7819	78600	9921	2680	11	C02	1	21.67	25.1
107	BD0029	12320	997	845	13	12	D02	1	31.18	32.08
108	BD0030	9689	87776	9890	1584	13	E02	1	22.94	26.75
109	BD0031	4911	72	11	0	14	F02	1	32.83	35.15
110	BD0032	3527	21766	6821	177	15	G02	1	22.42	23.87
111	BD0033	1714	9507	3406	127	16	H02	1	18.79	19.42
112	BD0034	19334	81833	26242	6788	17	A03	1	21.53	24.17
113	BD0035	7566	4217	1717	35	18	B03	1	25.2	28.03
114	BD0036	3995	128790	24188	13736	19	C03	1	14.79	18.17
115	BD0037	3544	85546	16139	2428	20	D03	1	13.47	16.42
116	BD0038	12937	5282	2579	64	21	E03	1	28.09	29.61
117	BD0039	5626	224008	33063	19492	22	F03	1	12.54	16.71
118	BD0040	8576	113	136	1	23	G03	0
119	BD0041	5918	187	54	1	24	H03	0
120	BD0042	1396	70	2	2	25	A04	0
121	BD0043	5018	885	15	2	26	B04	0
122	BD0044	4144	175	10	0	27	C04	0
123	BD0045	5355	311	20	0	28	D04	0
124	BD0046	5797	198	5	0	29	E04	0
125	BD0047	16	52	2	0	30	F04	0
126	BD0048	8130	147	36	0	31	G04	0
127	BD0049	4417	546	102	0	32	H04	0
128	BD0050	11322	422	40	1	33	A05	0
129	BD0051	0	0	0	0	34	B05	0
130	BD0052	2690	217	2	1	35	C05	0
131	BD0053	8727	758	26	1	36	D05	0
132	BD0054	18424	1549	29	0	37	E05	0
133	BD0055	13763	1519	25	1	38	F05	0
134	BD0056	12893	166	19	0	39	G05	0
135	BD0057	7063	163	5	0	40	H05	0
136	BD0058	5899	231	13	0	41	A06	0
137	BD0059	2560	65	14	1	42	B06	0
138	BD0060	2031	301	44	0	43	C06	0
139	BD0061	4368	4428	27	1	44	D06	0
140	BD0062	11853	488	147	0	45	E06	0
141	BD0063	7107	493	42	0	46	F06	0
142	BD0064	1890	136	104	2	47	G06	0
143	BD0065	4833	258	6	0	48	H06	0
144	BD0066	13	10	0	0	49	A07	0
145	BD0067	18314	1739	15	2	50	B07	0
146	BD0068	5292	852	7	0	51	C07	0
147	BD0069	11449	123	7	0	52	D07	0
148	BD0070	10569	431	14	2	53	E07	0
149	BD0071	13237	199	76	7	54	F07	0
150	BD0072	10097	302	4	1	55	G07	0
151	BD0073	1	4	4	1	56	H07	0
152	BD0074	8868	91	14	4	57	A08	0
153	BD0075	12769	362	2	0	58	B08	0
154	BD0076	3395	18	0	1	59	C08	0
155	BD0077	5446	137	58	0	60	D08	0
156	BD0078	8491	27	5	1	61	E08	0
157	BD0079	6749	24	0	0	62	F08	0
158	BD0080	5786	2	1	1	63	G08	0
159	BD0081	7202	24	19	1	64	H08	0
160	BD0082	6704	133	10	0	65	A09	0
161	BD0083	12624	1225	49	2	66	B09	0
162	BD0084	14463	148	27	1	67	C09	0
163	BD0085	3099	81	12	0	68	D09	0
164	BD0086	2845	64	69	0	69	E09	0
165	BD0087	2638	72	5	1	70	F09	0
166	BD0088	0	0	0	0	71	G09	0
167	BD0089	25	32	6	1	72	H09	0
168	BD0090	16664	144	33	6	73	A10	0
169	BD0091	13378	57	68	2	74	B10	0
170	BD0092	14390	34	17	0	75	C10	0
171	BD0093	6538	154	28	1	76	D10	0
172	BD0094	20214	154	26	0	77	E10	0
173	BD0095	174	28	9	1	78	F10	0
174	BD0096	0	0	0	0	79	G10	0
175	BD0097	4162	26	4	1	80	H10	0
176	BD0098	1837	337	12	21	81	A11	0
177	BD0099	4955	96	37	0	82	B11	0
178	BD0100	23764	2300	234	3	83	C11	0
179	BD0101	8924	796	45	1	84	D11	0
180	BD0102	13290	744	63	0	85	E11	0
181	BD0103	9782	651	24	0	86	F11	0
182	BD0104	5997	532	71	3	87	G11	0
183	BD0105	11643	36	48	0	88	H11	0
184	BD0106	6468	604	260	2	89	A12	0
185	BD0107	1334	20	45	2	90	B12	0
186	BD0108	10921	517	245	3	91	C12	0
187	BD0109	3687	474	163	2	92	D12	0
188	BD0110	2669	229	28	1	93	E12	0
189	BD0111	6574	203	76	3	94	F12	0
190	BD0112	4896	715	320	3	95	G12	0
191	BD0113	1669	154	7	0	96	H12	0
192	BD0018	10110	125296	15221	6475	1	A01	1	21.62	25.2
193	BD0019	4503	76121	13162	4204	2	B01	1	19.61	22.58
194	BD0020	3	6	1	0	3	C01	1	19.79	22.78
195	BD0021	3217	2912	25	7	4	D01	0
196	BD0022	4625	2489	31	1	5	E01	0
197	BD0023	1031	186	6	0	6	F01	0
198	BD0024	1107	860	236	17	7	G01	0
199	BD0025	2464	1545	37	1	8	H01	0
200	BD0026	3036	9655	5647	1148	9	A02	1	23.38	26.38
201	BD0027	2047	40370	15820	3783	10	B02	1	17.05	18.04
202	BD0028	575	378	28	10	11	C02	0
203	BD0029	509	2695	39	11	12	D02	0
204	BD0030	0	0	0	0	13	E02	0
205	BD0031	1199	103	2	0	14	F02	0
206	BD0032	4442	283	269	1	15	G02	0
207	BD0033	547	539	1353	1	16	H02	0
208	BD0034	0	0	0	0	17	A03	1	18.36	20.38
209	BD0035	0	0	0	0	18	B03	1	22.26	25.31
210	BD0036	236	434	20	5	19	C03	0
211	BD0037	1449	412	2	0	20	D03	0
212	BD0038	5556	219	3	1	21	E03	0
213	BD0039	1668	525	46	0	22	F03	0
214	BD0040	0	0	0	0	23	G03	0
215	BD0041	4072	262	13	0	24	H03	0
216	BD0042	2356	65342	13588	4866	25	A04	1	24.91	28.69
217	BD0043	1732	1555	274	20	26	B04	1	30.42	33.52
218	BD0044	493	56	5	0	27	C04	0
219	BD0045	1379	76	6	0	28	D04	0
220	BD0046	0	0	0	0	29	E04	0
221	BD0047	0	0	0	0	30	F04	0
222	BD0048	0	0	0	0	31	G04	0
223	BD0049	0	0	0	0	32	H04	0
224	BD0050	635	17708	1741	1882	33	A05	1	19.19	20.9
225	BD0051	0	0	0	0	34	B05	1	27.6	30.65
226	BD0052	103	28	0	0	35	C05	0
227	BD0053	6356	264	4	0	36	D05	0
228	BD0054	4037	2372	29	2	37	E05	0
229	BD0055	3164	1061	3	0	38	F05	0
230	BD0056	0	0	0	0	39	G05	0
231	BD0057	2308	130	1	1	40	H05	0
232	BD0058	4488	116757	26238	9139	41	A06	1	14.67	17.17
233	BD0059	4315	4985	1427	175	42	B06	1	26.18	29.15
234	BD0060	0	0	0	0	43	C06	0
235	BD0061	1753	2765	9	1	44	D06	0
236	BD0062	4618	171	40	0	45	E06	0
237	BD0063	3463	737	0	0	46	F06	0
238	BD0064	4261	149	1	0	47	G06	0
239	BD0065	3383	421	14	0	48	H06	0
240	BD0066	4320	13061	3932	504	49	A07	1	24.74	27.81
241	BD0067	8060	157118	27703	15354	50	B07	1	16.72	19.26
242	BD0068	1344	863	124	1	51	C07	0
243	BD0069	395	99	19	0	52	D07	0
244	BD0070	4740	623	6	4	53	E07	0
245	BD0071	2349	402	35	1	54	F07	0
246	BD0072	2370	42	0	0	55	G07	0
247	BD0073	0	0	0	0	56	H07	0
248	BD0074	2221	106356	15283	12414	57	A08	1	16.86	19.3
249	BD0075	10855	947	325	10	58	B08	1	32.21	33.15
250	BD0076	587	73	25	1	59	C08	0
251	BD0077	4423	95	10	0	60	D08	0
252	BD0078	4642	455	6	7	61	E08	0
253	BD0079	708	217	2	1	62	F08	0
254	BD0080	6872	91	0	0	63	G08	0
255	BD0081	2781	241	157	1	64	H08	0
256	BD0082	1819	114464	16462	13020	65	A09	1	18.49	21.92
257	BD0083	10170	100510	9676	2868	66	B09	1	23.24	27.99
258	BD0084	5455	2474	27	2	67	C09	0
259	BD0085	2308	446	3	0	68	D09	0
260	BD0086	3135	160	194	1	69	E09	0
261	BD0087	3618	55	33	3	70	F09	0
262	BD0088	0	0	0	0	71	G09	0
263	BD0089	0	0	0	0	72	H09	0
264	BD0090	4184	102304	30565	23423	73	A10	1	14.59	18.41
265	BD0091	2423	68127	12407	11824	74	B10	1	18.32	22.18
266	BD0092	2939	48	8	0	75	C10	0
267	BD0093	179	118	17	3	76	D10	0
268	BD0094	8737	80	29	0	77	E10	0
269	BD0095	0	0	0	0	78	F10	0
270	BD0096	1764	5	3	0	79	G10	0
271	BD0097	0	0	0	0	80	H10	0
272	BD0098	4653	395	34	3	81	A11	1	31.43	35.92
273	BD0099	6068	4707	1993	225	82	B11	1	26.98	29.96
274	BD0100	5299	4304	274	0	83	C11	0
275	BD0101	2036	806	28	4	84	D11	0
276	BD0102	3316	707	57	0	85	E11	0
277	BD0103	1865	408	4	0	86	F11	0
278	BD0104	5820	55	4	0	87	G11	0
279	BD0105	5453	36	58	4	88	H11	0
280	BD0106	6248	119201	24953	21994	89	A12	1	18.47	21.96
281	BD0107	1437	26931	3588	2928	90	B12	1	21.14	24.79
282	BD0108	3262	350	2	6	91	C12	0
283	BD0109	2724	101	1	0	92	D12	0
284	BD0110	1716	218	6	2	93	E12	0
285	BD0111	5893	33	2	1	94	F12	0
286	BD0112	4049	1296	14	6	95	G12	0
287	BD0113	1255	127	1	0	96	H12	0
288	BD0018	12512	922	59	4	1	A01	0
289	BD0019	9807	209	11	2	2	B01	0
290	BD0020	11828	2226	28	0	3	C01	0
291	BD0021	5740	2135	27	1	4	D01	0
292	BD0022	6449	363	24	0	5	E01	0
293	BD0023	1901	58	0	0	6	F01	0
294	BD0024	4740	5137	1473	298	7	G01	1	26.72	30.05
295	BD0025	4557	533	270	10	8	H01	1	30.3	34.24
296	BD0026	774	173	19	2	9	A02	0
297	BD0027	7934	326	18	2	10	B02	0
298	BD0028	11931	355	1	0	11	C02	0
299	BD0029	15878	1609	13	18	12	D02	0
300	BD0030	9223	1263	13	0	13	E02	0
301	BD0031	9445	77	3	0	14	F02	0
302	BD0032	13971	3947	2081	76	15	G02	1	27.07	29.23
303	BD0033	2868	41065	11767	4655	16	H02	1	20.09	21.8
304	BD0034	19787	605	41	1	17	A03	0
305	BD0035	2189	426	65	14	18	B03	0
306	BD0036	1307	788	35	6	19	C03	0
307	BD0037	5512	260	11	1	20	D03	0
308	BD0038	5786	1332	151	4	21	E03	0
309	BD0039	3682	1252	77	1	22	F03	0
310	BD0040	10491	88651	28313	19941	23	G03	1	20.5	23.43
311	BD0041	0	0	0	0	24	H03	1	22.9	22.84
312	BD0042	1639	2362	70	5	25	A04	0
313	BD0043	8601	344	7	1	26	B04	0
314	BD0044	4922	271	9	0	27	C04	0
315	BD0045	7270	1805	11	0	28	D04	0
316	BD0046	5325	1544	15	1	29	E04	0
317	BD0047	1747	333	54	0	30	F04	0
318	BD0048	7142	971	296	47	31	G04	1	30.09	32.75
319	BD0049	11434	42232	30733	11298	32	H04	1	22.14	23.44
320	BD0050	16342	2587	44	38	33	A05	0
321	BD0051	6222	576	12	0	34	B05	0
322	BD0052	3589	349	4	0	35	C05	0
323	BD0053	13347	1182	44	0	36	D05	0
324	BD0054	9261	3188	40	5	37	E05	0
325	BD0055	12185	2892	32	0	38	F05	0
326	BD0056	16746	454	195	6	39	G05	1	30.97	33.21
327	BD0057	3213	25677	6563	3226	40	H05	1	23.1	24.47
328	BD0058	16520	1305	35	2	41	A06	0
329	BD0059	6427	605	38	2	42	B06	0
330	BD0060	10478	770	87	0	43	C06	0
331	BD0061	9325	3870	50	1	44	D06	0
332	BD0062	9713	475	351	0	45	E06	0
333	BD0063	11350	900	13	0	46	F06	0
334	BD0064	2867	70469	17206	24939	47	G06	1	14.85	17.73
335	BD0065	1817	79589	12605	11093	48	H06	1	21.55	23.18
336	BD0066	7774	137	19	2	49	A07	0
337	BD0067	17682	1707	53	5	50	B07	0
338	BD0068	5919	1712	25	1	51	C07	0
339	BD0069	7695	439	7	3	52	D07	0
340	BD0070	14504	1469	27	8	53	E07	0
341	BD0071	25333	634	37	5	54	F07	0
342	BD0072	14444	372	93	1	55	G07	1	32	36.37
343	BD0073	1671	85639	19676	15955	56	H07	1	16.46	19.84
344	BD0074	9221	242	19	3	57	A08	0
345	BD0075	10543	1833	4	0	58	B08	0
346	BD0076	3132	124	5	4	59	C08	0
347	BD0077	8883	125	4	1	60	D08	0
348	BD0078	3683	507	14	2	61	E08	0
349	BD0079	10350	500	83	13	62	F08	0
350	BD0080	7820	137	76	2	63	G08	1	34.08	35.83
351	BD0081	8788	90476	27135	15397	64	H08	1	18.45	21.7
352	BD0082	2184	306	43	5	65	A09	0
353	BD0083	13391	1761	32	4	66	B09	0
354	BD0084	7312	8929	409	9	67	C09	0
355	BD0085	6441	1214	16	0	68	D09	0
356	BD0086	4187	524	1213	1	69	E09	0
357	BD0087	8528	1116	176	4	70	F09	0
358	BD0088	6216	1368	1465	128	71	G09	1	28.93	29.92
359	BD0089	2519	120541	34770	23352	72	H09	1	12.14	14.76
360	BD0090	11021	190	37	4	73	A10	0
361	BD0091	9365	78	23	2	74	B10	0
362	BD0092	10232	74	22	4	75	C10	0
363	BD0093	469	257	72	15	76	D10	0
364	BD0094	16305	534	161	0	77	E10	0
365	BD0095	6422	441	81	2	78	F10	0
366	BD0096	2691	29686	9340	6511	79	G10	1	22.29	24.67
367	BD0097	4754	64483	14237	20753	80	H10	1	18.55	21.99
368	BD0098	6944	272	20	16	81	A11	0
369	BD0099	5585	220	31	2	82	B11	0
370	BD0100	3401	5448	71	3	83	C11	0
371	BD0101	6936	771	57	5	84	D11	0
372	BD0102	9663	2391	637	2	85	E11	0
373	BD0103	8521	1773	24	1	86	F11	0
374	BD0104	8330	6419	6271	1283	87	G11	1	26.57	27.55
375	BD0105	2997	84239	20097	22247	88	H11	1	1744	21.06
376	BD0106	21928	1804	50	6	89	A12	0
377	BD0107	5422	160	4	1	90	B12	0
378	BD0108	20862	1981	33	6	91	C12	0
379	BD0109	5873	716	81	2	92	D12	0
380	BD0110	7916	462	19	0	93	E12	0
381	BD0111	8809	428	23	1	94	F12	0
382	BD0112	7090	97595	35535	29059	95	G12	1	18.11	19.43
383	BD0113	2173	5479	1295	350	96	H12	1	27.16	30.2
384	BD0018	25254	11428	27	13	1	A01	0
385	BD0019	4086	1052	61	0	2	B01	0
386	BD0020	5365	4801	144	3	3	C01	0
387	BD0021	6501	4580	411	101	4	D01	1	29.52	32.42
388	BD0022	9522	1773	304	2	5	E01	1	32.18	33.52
389	BD0023	2498	370	2	0	6	F01	0
390	BD0024	7866	710	28	0	7	G01	0
391	BD0025	8087	1846	62	1	8	H01	0
392	BD0026	1885	572	47	3	9	A02	0
393	BD0027	2760	277	16	6	10	B02	0
394	BD0028	6791	439	3	3	11	C02	0
395	BD0029	5216	159279	30551	27958	12	D02	1	15.67	18.53
396	BD0030	7572	1017	101	0	13	E02	1	17.58	21.24
397	BD0031	2635	100	2	0	14	F02	0
398	BD0032	5309	910	291	0	15	G02	0
399	BD0033	3219	340	766	4	16	H02	0
400	BD0034	11477	1862	48	0	17	A03	0
401	BD0035	3091	492	65	69	18	B03	0
402	BD0036	8671	939	18	2	19	C03	0
403	BD0037	745	81394	13164	14748	20	D03	1	14.76	18.46
404	BD0038	7106	10026	3218	466	21	E03	1	25.53	28.17
405	BD0039	2769	997	80	0	22	F03	0
406	BD0040	4587	797	240	14	23	G03	0
407	BD0041	8054	1565	72	2	24	H03	0
408	BD0042	5269	1592	44	2	25	A04	0
409	BD0043	3174	358	16	1	26	B04	0
410	BD0044	3492	333	7	0	27	C04	0
411	BD0045	1462	40269	8553	7798	28	D04	1	20.21	22.41
412	BD0046	3108	1549	96	8	29	E04	1	31.88	34.25
413	BD0047	4116	448	14	1	30	F04	0
414	BD0048	3422	777	133	0	31	G04	0
415	BD0049	6402	2158	499	13	32	H04	0
416	BD0050	7479	2417	133	26	33	A05	0
417	BD0051	7112	487	9	0	34	B05	0
418	BD0052	1392	399	7	0	35	C05	0
419	BD0053	4758	1382	954	36	36	D05	1	30.01	30.28
420	BD0054	3634	188502	27668	38356	37	E05	1	15.07	20
421	BD0055	6915	4817	37	1	38	F05	0
422	BD0056	7462	771	33	1	39	G05	0
423	BD0057	967	151	160	4	40	H05	0
424	BD0058	3920	1683	102	1	41	A06	0
425	BD0059	2819	157	44	1	42	B06	0
426	BD0060	2101	318	266	1	43	C06	0
427	BD0061	7693	15463	4233	1611	44	D06	1	23.63	26.56
428	BD0062	8146	15429	5111	1596	45	E06	1	23.46	25.89
429	BD0063	4744	1746	4	0	46	F06	0
430	BD0064	2015	529	79	14	47	G06	0
431	BD0065	3861	1349	109	11	48	H06	0
432	BD0066	2086	133	75	27	49	A07	0
433	BD0067	951	2853	47	24	50	B07	0
434	BD0068	3920	2548	10	0	51	C07	0
435	BD0069	9897	147	17	1	52	D07	1	33.46	36.78
436	BD0070	3367	123618	19341	24421	53	E07	1	16.51	20.08
437	BD0071	10858	3337	64	15	54	F07	0
438	BD0072	3575	721	18	5	55	G07	0
439	BD0073	2652	643	1120	5	56	H07	0
440	BD0074	2871	165	42	1	57	A08	0
441	BD0075	3360	1744	33	2	58	B08	0
442	BD0076	337	146	191	0	59	C08	0
443	BD0077	4063	79354	16276	11407	60	D08	1	17.02	20.02
444	BD0078	2124	67449	11575	11244	61	E08	1	18.02	21.57
445	BD0079	2568	381	1485	2	62	F08	0
446	BD0080	8987	442	27	1	63	G08	0
447	BD0081	13307	1327	38	8	64	H08	0
448	BD0082	3845	324	30	0	65	A09	0
449	BD0083	5317	2284	22	2	66	B09	0
450	BD0084	3285	5173	538	2	67	C09	0
451	BD0085	4446	1112	222	21	68	D09	1	29.96	32.23
452	BD0086	2041	44189	5947	6778	69	E09	1	20.21	23.53
453	BD0087	2983	899	121	2	70	F09	0
454	BD0088	5868	357	43	2	71	G09	0
455	BD0089	6622	908	80	21	72	H09	0
456	BD0090	2973	245	49	3	73	A10	0
457	BD0091	1835	53	36	4	74	B10	0
458	BD0092	2789	119	37	21	75	C10	0
459	BD0093	2718	121241	31374	26091	76	D10	1	14.36	17.58
460	BD0094	7128	95967	15495	9680	77	E10	1	21.09	24.53
461	BD0095	3895	309	132	7	78	F10	0
462	BD0096	4175	121	79	5	79	G10	0
463	BD0097	5617	396	739	13	80	H10	0
464	BD0098	3649	266	16	77	81	A11	0
465	BD0099	2092	105	36	2	82	B11	0
466	BD0100	2217	5681	194	3	83	C11	0
467	BD0101	1084	119246	26442	20376	84	D11	1	14.93	18.49
468	BD0102	9040	71938	11325	7435	85	E11	1	22.01	25.54
469	BD0103	5084	1050	24	0	86	F11	0
470	BD0104	2513	1049	56	3	87	G11	0
471	BD0105	2081	102	1798	12	88	H11	0
472	BD0106	4544	1193	42	10	89	A12	0
473	BD0107	2136	89	5	0	90	B12	0
474	BD0108	6453	1543	24	8	91	C12	0
475	BD0109	8062	780	522	7	92	D12	1	29.91	3165
476	BD0110	6871	1443	264	35	93	E12	1	28.96	31.69
477	BD0111	4194	497	8	1	94	F12	0
478	BD0112	14405	308	234	25	95	G12	0
479	BD0113	2989	269	3	5	96	H12	0
480	BD0018	3417	106278	38476	19792	1	A01	1	18.49	20.01
481	BD0019	5117	4234	1611	247	2	B01	1	26.84	28.84
482	BD0020	10421	94336	15523	14550	3	C01	1	20.33	23.42
483	BD0021	7771	2768	48	6	4	D01	0
484	BD0022	9364	1252	39	18	5	E01	0
485	BD0023	2968	177	7	0	6	F01	0
486	BD0024	5233	686	311	2	7	G01	0
487	BD0025	8922	2803	88	6	8	H01	0
488	BD0026	4672	205	36	3	9	A02	1	34.54	35.06
489	BD0027	2588	31468	7137	8093	10	B02	1	21.78	23.74
490	BD0028	4688	93534	15428	18629	11	C02	1	14.8	17.48
491	BD0029	8037	1777	73	4	12	D02	0
492	BD0030	5940	961	101	0	13	E02	0
493	BD0031	3229	84	8	0	14	F02	0
494	BD0032	6604	2005	580	0	15	G02	0
495	BD0033	6063	562	1359	22	16	H02	0
496	BD0034	11850	209	366	9	17	A03	1	32.75	35.09
497	BD0035	213	752	198	66	18	B03	1	20.88	22.97
498	BD0036	4839	14240	4917	1958	19	C03	1	25.14	26.65
499	BD0037	2147	191	14	3	20	D03	0
500	BD0038	1306	254	81	0	21	E03	0
501	BD0039	1259	283	167	0	22	F03	0
502	BD0040	1630	88	442	0	23	G03	0
503	BD0041	105	21	147	1	24	H03	0
504	BD0042	4821	104548	20945	17802	25	A04	1	18.12	21.1
505	BD0043	0	0	0	0	26	B04	1	19.26	20.66
506	BD0044	3997	7376	2522	1047	27	C04	1	23.88	26.47
507	BD0045	6115	1549	53	9	28	D04	0
508	BD0046	2369	674	40	0	29	E04	0
509	BD0047	2689	225	38	0	30	F04	0
510	BD0048	392	123	212	0	31	G04	0
511	BD0049	4225	684	59	0	32	H04	0
512	BD0050	7187	162886	21734	50572	33	A05	1	14.83	18.21
513	BD0051	6465	1705	223	241	34	B05	1	25.05	28.58
514	BD0052	1380	54760	7256	13597	35	C05	1	14.09	18.86
515	BD0053	8459	877	175	3	36	D05	0
516	BD0054	5956	909	181	1	37	E05	0
517	BD0055	9861	1352	16	3	38	F05	0
518	BD0056	10057	332	12	1	39	G05	0
519	BD0057	1856	89	74	1	40	H05	0
520	BD0058	7462	905	700	55	41	A06	1	29.76	32.41
521	BD0059	2628	22887	5350	4672	42	B06	1	21.33	24.03
522	BD0060	5967	244	450	20	43	C06	1	30.4	33.57
523	BD0061	5578	4046	43	2	44	D06	0
524	BD0062	4092	385	308	0	45	E06	0
525	BD0063	5849	840	16	1	46	F06	0
526	BD0064	1840	311	51	3	47	G06	0
527	BD0065	1459	560	93	1	48	H06	0
528	BD0066	2167	58825	17116	18361	49	A07	1	13.09	16.52
529	BD0067	899	3798	752	245	50	B07	1	28.26	31.01
530	BD0068	8226	1787	192	54	51	C07	1	29.28	32.7
531	BD0069	7269	143	0	0	52	D07	0
532	BD0070	9177	716	12	1	53	E07	0
533	BD0071	16703	1565	84	0	54	F07	0
534	BD0072	6909	539	17	19	55	G07	0
535	BD0073	1898	748	1708	0	56	H07	0
536	BD0074	1690	98454	18789	19218	57	A08	1	17.06	20.21
537	BD0075	1739	118166	14316	22345	58	B08	1	18.57	22.28
538	BD0076	4657	1326	868	75	59	C08	1	26.56	28.27
539	BD0077	5962	705	215	4	60	D08	0
540	BD0078	3195	422	137	157	61	E08	0
541	BD0079	2166	305	1899	0	62	F08	0
542	BD0080	4996	204	51	1	63	G08	0
543	BD0081	13018	293	33	1	64	H08	0
544	BD0082	870	377	21	3	65	A09	1	36.67	38.6
545	BD0083	3593	32326	11831	6940	66	B09	1	21.78	23.74
546	BD0084	10307	72583	14919	9577	67	C09	1	19.85	22.2
547	BD0085	1655	629	80	0	68	D09	0
548	BD0086	3926	264	579	1	69	E09	0
549	BD0087	7468	288	52	1	70	F09	0
550	BD0088	4331	240	172	0	71	G09	0
551	BD0089	1231	74	441	0	72	H09	0
552	BD0090	8367	57485	17325	15610	73	A10	1	21.45	23.65
553	BD0091	5949	82498	12258	21230	74	B10	1	16.23	20.91
554	BD0092	8586	29628	16537	5521	75	C10	1	20.98	22.03
555	BD0093	239	387	82	6	76	D10	0
556	BD0094	9286	473	115	1	77	E10	0
557	BD0095	1942	46	321	2	78	F10	0
558	BD0096	2487	76	70	0	79	G10	0
559	BD0097	1291	39	1441	0	80	H10	0
560	BD0098	2882	530	276	87	81	A11	1	29.06	31.42
561	BD0099	3406	80089	18934	27334	82	B11	1	17.05	19.67
562	BD0100	4907	99969	32130	27708	83	C11	1	13.7	14.66
563	BD0101	5549	639	26	12	84	D11	0
564	BD0102	7796	2227	1042	6	85	E11	0
565	BD0103	6299	1287	47	1	86	F11	0
566	BD0104	3840	1490	278	1	87	G11	0
567	BD0105	9655	97	1450	5	88	H11	0
568	BD0106	7536	111849	24812	26991	89	A12	1	17.26	20.28
569	BD0107	2092	34699	6598	7246	90	B12	1	20.36	21.46
570	BD0108	9726	1141	112	13	91	C12	0
571	BD0109	3224	342	150	1	92	D12	0
572	BD0110	9522	556	6	3	93	E12	0
573	BD0111	2744	160	110	2	94	F12	0
574	BD0112	9564	429	139	0	95	G12	0
575	BD0113	2379	174	9	0	96	H12	0
576	BD0018	9143	11657	22	13	1	A01	0
577	BD0019	7094	1131	59	0	2	B01	0
578	BD0020	8875	4382	74	3	3	C01	0
579	BD0021	9719	2928	27	0	4	D01	0
580	BD0022	12108	973	23	1	5	E01	0
581	BD0023	2897	321	3	0	6	F01	0
582	BD0024	4592	1518	146	0	7	G01	0
583	BD0025	13939	4614	49	4	8	H01	0
584	BD0026	4232	671	48	0	9	A02	0
585	BD0027	5358	321	12	1	10	B02	0
586	BD0028	5394	320	3	2	11	C02	0
587	BD0029	6151	8913	19	34	12	D02	0
588	BD0030	4248	1437	55	1	13	E02	0
589	BD0031	3179	140	6	0	14	F02	0
590	BD0032	5020	1445	432	3	15	G02	0
591	BD0033	2567	488	1126	4	16	H02	0
592	BD0034	5964	141	337	3	17	A03	0
593	BD0035	1433	99	13	0	18	B03	0
594	BD0036	5505	612	24	2	19	C03	0
595	BD0037	4311	582	5	2	20	D03	0
596	BD0038	1299	725	139	1	21	E03	0
597	BD0039	5149	782	37	2	22	F03	0
598	BD0040	8530	1049	98	6	23	G03	0
599	BD0041	2613	436	50	1	24	H03	0
600	BD0042	4222	47374	22968	9745	25	A04	1	19.07	18.91
601	BD0043	2601	79889	21237	18191	26	B04	1	14.68	15.99
602	BD0044	2514	1375	1221	434	27	C04	1	27.49	28.05
603	BD0045	2849	40785	7378	8182	28	D04	1	20.99	22.74
604	BD0046	1773	10668	1554	1443	29	E04	1	24.48	27.65
605	BD0047	2123	37755	5679	7131	30	F04	1	20.09	23.19
606	BD0048	2656	63623	20407	22480	31	G04	1	14.5	16.3
607	BD0049	4575	114914	32922	16907	32	H04	1	19.17	19.55
608	BD0050	6230	145038	15080	52674	33	A05	1	15.06	18.19
609	BD0051	2015	146210	15299	32570	34	B05	1	11.23	15.52
610	BD0052	2871	20407	2110	3900	35	C05	1	21.3	24.54
611	BD0053	6682	56700	10223	11196	36	D05	1	22.33	24.58
612	BD0054	2810	25228	4423	4493	37	E05	1	24.54	27.92
613	BD0055	8716	7836	1978	1026	38	F05	1	26.58	28.62
614	BD0056	10467	4931	938	748	39	G05	1	27.26	30.38
615	BD0057	816	30470	7128	13410	40	H05	1	23.39	25.29
616	BD0058	2515	6628	5244	2222	41	A06	1	27.52	28.17
617	BD0059	4187	10429	3318	2696	42	B06	1	24.1	25.88
618	BD0060	4276	6083	5402	1655	43	C06	1	26.45	27.57
619	BD0061	2326	109083	14775	26050	44	D06	1	17.8	21.47
620	BD0062	8439	960	1125	57	45	E06	1	27.95	28.92
621	BD0063	6536	3530	1187	226	46	F06	1	26.69	29.06
622	BD0064	2927	300	60	17	47	G06	1	32	34.67
623	BD0065	5898	28223	17240	3923	48	H06	1	24.59	25.21
624	BD0066	1105	57	137	6	49	A07	1	34.42	33.07
625	BD0067	3771	897	132	4	50	B07	0
626	BD0068	7795	1280	16	0	51	C07	0
627	BD0069	1614	101	36	0	52	D07	0
628	BD0070	5522	865	66	0	53	E07	0
629	BD0071	8215	1609	88	2	54	F07	0
630	BD0072	5219	204	65	2	55	G07	0
631	BD0073	1814	453	352	3	56	H07	0
632	BD0074	4378	130	42	2	57	A08	0
633	BD0075	11578	832	7	0	58	B08	0
634	BD0076	940	76	70	2	59	C08	0
635	BD0077	4137	415	132	4	60	D08	0
636	BD0078	5525	614	22	24	61	E08	0
637	BD0079	2682	363	988	2	62	F08	0
638	BD0080	6359	299	40	0	63	G08	0
639	BD0081	13745	283	7	0	64	H08	0
640	BD0082	4428	567	20	0	65	A09	0
641	BD0083	10258	1163	21	0	66	B09	0
642	BD0084	10398	4113	72	4	67	C09	0
643	BD0085	1746	454	42	0	68	D09	0
644	BD0086	3293	367	617	0	69	E09	0
645	BD0087	5059	340	69	0	70	F09	0
646	BD0088	4940	363	108	0	71	G09	0
647	BD0089	2489	693	82	21	72	H09	0
648	BD0090	2242	249	81	4	73	A10	0
649	BD0091	7854	166	8	1	74	B10	0
650	BD0092	8901	101	32	20	75	C10	0
651	BD0093	2589	243	40	2	76	D10	0
652	BD0094	7775	414	79	1	77	E10	0
653	BD0095	15316	437	21	3	78	F10	0
654	BD0096	6329	238	73	0	79	G10	0
655	BD0097	5931	451	1225	0	80	H10	0
656	BD0098	5469	137	4	2	81	A11	0
657	BD0099	9955	182	40	4	82	B11	0
658	BD0100	7297	2486	801	2	83	C11	0
659	BD0101	930	454	57	10	84	D11	0
660	BD0102	6989	2435	630	0	85	E11	0
661	BD0103	1414	1154	24	0	86	F11	0
662	BD0104	6395	970	96	0	87	G11	0
663	BD0105	4448	73	930	0	88	H11	0
664	BD0106	10061	1728	24	2	89	A12	0
665	BD0107	1921	32	20	1	90	B12	0
666	BD0108	8512	1028	205	5	91	C12	0
667	BD0109	6115	432	50	1	92	D12	0
668	BD0110	9033	616	2	2	93	E12	0
669	BD0111	5928	224	33	0	94	F12	0
670	BD0112	12602	1802	14	4	95	G12	0
671	BD0113	3426	673	31	1	96	H12	0
672	BD0018	7191	3425	242	0	1	A01	0
673	BD0019	9306	1510	15	0	2	B01	0
674	BD0020	11433	2067	98	1	3	C01	0
675	BD0021	7185	2867	58	19	4	D01	0
676	BD0022	8444	1053	194	1	5	E01	0
677	BD0023	4824	146	9	0	6	F01	0
678	BD0024	6836	1017	83	0	7	G01	0
679	BD0025	13498	2735	214	20	8	H01	0
680	BD0026	3221	212	6	5	9	A02	0
681	BD0027	8577	232	22	1	10	B02	0
682	BD0028	2580	361	51	6	11	C02	0
683	BD0029	6265	1222	54	0	12	D02	0
684	BD0030	5835	1430	52	1	13	E02	0
685	BD0031	5715	103	2	0	14	F02	0
686	BD0032	10043	1618	653	0	15	G02	0
687	BD0033	9239	536	1756	3	16	H02	0
688	BD0034	16579	257	167	0	17	A03	0
689	BD0035	1248	72	20	3	18	B03	0
690	BD0036	6174	678	21	0	19	C03	0
691	BD0037	3377	433	14	0	20	D03	0
692	BD0038	8092	576	55	0	21	E03	0
693	BD0039	4005	778	126	1	22	F03	0
694	BD0040	13514	1161	159	0	23	G03	0
695	BD0041	4031	547	24	1	24	H03	0
696	BD0042	8757	1137	74	4	25	A04	0
697	BD0043	2154	809	9	1	26	B04	0
698	BD0044	5176	279	6	4	27	C04	0
699	BD0045	3617	1251	20	0	28	D04	0
700	BD0046	5321	1629	84	0	29	E04	0
701	BD0047	2799	371	63	1	30	F04	0
702	BD0048	6939	529	141	2	31	G04	0
703	BD0049	7733	2765	275	4	32	H04	0
704	BD0050	11053	755	46	8	33	A05	0
705	BD0051	3545	442	8	0	34	B05	0
706	BD0052	3077	374	6	0	35	C05	0
707	BD0053	9649	1706	122	3	36	D05	0
708	BD0054	15807	3683	53	1	37	E05	0
709	BD0055	11489	1579	14	0	38	F05	0
710	BD0056	15664	503	23	1	39	G05	0
711	BD0057	7967	256	99	0	40	H05	0
712	BD0058	6146	484	25	0	41	A06	0
713	BD0059	782	171	63	0	42	B06	0
714	BD0060	8238	578	72	0	43	C06	0
715	BD0061	3817	2733	75	0	44	D06	0
716	BD0062	13114	486	149	0	45	E06	0
717	BD0063	6370	937	9	0	46	F06	0
718	BD0064	5493	266	79	2	47	G06	0
719	BD0065	3410	977	119	3	48	H06	0
720	BD0066	1129	69354	19992	21387	49	A07	1	14.93	17.92
721	BD0067	5788	146632	34122	33860	50	B07	1	13.1	14.9
722	BD0068	5929	6860	1149	545	51	C07	1	26.73	30.03
723	BD0069	4416	54789	7844	10214	52	D07	1	19.85	23.68
724	BD0070	9618	59440	8123	13944	53	E07	1	21.6	24.73
725	BD0071	9833	48546	18907	5698	54	F07	1	22.07	24.08
726	BD0072	4036	59121	27429	14475	55	G07	1	18.27	18.58
727	BD0073	3786	7754	2606	860	56	H07	1	26.23	30.1
728	BD0074	5181	51992	11910	14057	57	A08	1	19.38	21.8
729	BD0075	6790	755	143	17	58	B08	1	34.69	34.25
730	BD0076	2262	10788	1901	1986	59	C08	1	23.67	26.5
731	BD0077	13411	743	62	3	60	D08	1	32.45	31.18
732	BD0078	3904	922	184	147	61	E08	1	31.66	31.38
733	BD0079	5542	30053	14061	3777	62	F08	1	30.04	31.71
734	BD0080	6900	52834	21168	9995	63	G08	1	18.84	19.81
735	BD0081	6933	69689	27765	20000	64	H08	1	16.76	18.54
736	BD0082	9677	25101	15814	7650	65	A09	1	21.98	22.8
737	BD0083	6225	49943	14605	9746	66	B09	1	21.03	23.93
738	BD0084	6104	21288	3926	4058	67	C09	1	22.64	26.26
739	BD0085	6011	1157	340	25	68	D09	1	29.94	33.16
740	BD0086	4381	442	1507	7	69	E09	1	36.8	36.47
741	BD0087	4885	280	193	7	70	F09	1	32.54	34.35
742	BD0088	6574	52056	9139	8481	71	G09	1	21.96	25.05
743	BD0089	11962	2040	647	59	72	H09	1	28.74	30.03
744	BD0090	10938	1624	6906	513	73	A10	1	27.03	27.62
745	BD0091	7924	105	15	4	74	B10	0
746	BD0092	7779	108	18	79	75	C10	0
747	BD0093	397	299	52	6	76	D10	0
748	BD0094	14204	324	151	0	77	E10	0
749	BD0095	10547	457	38	0	78	F10	0
750	BD0096	5927	207	110	0	79	G10	0
751	BD0097	4474	350	2538	3	80	H10	0
752	BD0098	4809	191	16	31	81	A11	0
753	BD0099	5625	154	32	2	82	B11	0
754	BD0100	3757	3100	361	1	83	C11	0
755	BD0101	1118	476	33	2	84	D11	0
756	BD0102	11043	2885	531	4	85	E11	0
757	BD0103	10860	1014	17	0	86	F11	0
758	BD0104	4109	1657	82	1	87	G11	0
759	BD0105	5604	82	1430	0	88	H11	0
760	BD0106	9021	2040	71	10	89	A12	0
761	BD0107	2109	87	23	2	90	B12	0
762	BD0108	3957	633	285	13	91	C12	0
763	BD0109	4989	403	103	1	92	D12	0
764	BD0110	4716	448	39	1	93	E12	0
765	BD0111	4620	153	105	0	94	F12	0
766	BD0112	11907	1053	11	0	95	G12	0
767	BD0113	5361	434	6	1	96	H12	0
768	BD0018	4418	7177	311	8	1	A01	0
769	BD0019	4613	795	137	4	2	B01	0
770	BD0020	7843	6006	361	0	3	C01	0
771	BD0021	9814	4384	100	3	4	D01	0
772	BD0022	17203	1587	33	1	5	E01	1	33.03	34.55
773	BD0023	1839	114	33	1	6	F01	1	33.54	35.73
774	BD0024	3883	700	545	27	7	G01	0
775	BD0025	5355	3384	275	0	8	H01	0
776	BD0026	3994	290	19	3	9	A02	0
777	BD0027	5430	404	122	28	10	B02	0
778	BD0028	1128	206	50	4	11	C02	0
779	BD0029	14166	1957	24	7	12	D02	0
780	BD0030	4129	1504	158	1	13	E02	1	36.21	37.35
781	BD0031	6555	85	2	0	14	F02	1	34.88	35.51
782	BD0032	9427	1778	447	6	15	G02	0
783	BD0033	3316	716	978	6	16	H02	0
784	BD0034	6251	307	436	23	17	A03	0
785	BD0035	3900	102	35	4	18	B03	0
786	BD0036	4563	406	80	2	19	C03	0
787	BD0037	1692	234	13	3	20	D03	0
788	BD0038	12468	580	80	2	21	E03	1	32.56	34.37
789	BD0039	5552	1482	627	106	22	F03	1	28.78	30.84
790	BD0040	14602	1173	241	2	23	G03	0
791	BD0041	1127	588	147	7	24	H03	0
792	BD0042	2182	541	225	6	25	A04	0
793	BD0043	7273	559	5	0	26	B04	0
794	BD0044	1916	131	14	1	27	C04	0
795	BD0045	4031	1433	40	2	28	D04	0
796	BD0046	6304	1674	74	11	29	E04	1	31.07	32.46
797	BD0047	5478	367	51	7	30	F04	1	31.65	33.87
798	BD0048	3462	300	139	0	31	G04	0
799	BD0049	2858	1514	157	0	32	H04	0
800	BD0050	4020	705	183	17	33	A05	0
801	BD0051	8175	272	10	0	34	B05	0
802	BD0052	983	288	11	0	35	C05	0
803	BD0053	7349	1346	198	1	36	D05	0
804	BD0054	11098	4758	259	148	37	E05	1	29.02	32.33
805	BD0055	12417	1353	58	23	38	F05	1	33.68	37.19
806	BD0056	8390	551	38	0	39	G05	0
807	BD0057	2641	74	68	0	40	H05	0
808	BD0058	4524	4423	251	2	41	A06	0
809	BD0059	1570	53	40	0	42	B06	0
810	BD0060	7924	198	40	0	43	C06	0
811	BD0061	6912	6336	9	1	44	D06	0
812	BD0062	9236	1113	191	0	45	E06	1	26.41	28.74
813	BD0063	5485	920	40	11	46	F06	1	33.5	25.66
814	BD0064	8578	758	26	1	47	G06	0
815	BD0065	1097	1263	243	6	48	H06	0
816	BD0066	1914	88	103	2	49	A07	0
817	BD0067	6808	2243	67	13	50	B07	0
818	BD0068	9886	1259	26	0	51	C07	0
819	BD0069	5718	94	11	5	52	D07	0
820	BD0070	6903	8082	1756	753	53	E07	1	25.91	28.38
821	BD0071	5281	248408	47778	61200	54	F07	1	13.87	18.37
822	BD0072	11902	768	110	1	55	G07	0
823	BD0073	1319	279	803	2	56	H07	0
824	BD0074	2632	91	30	6	57	A08	0
825	BD0075	12044	578	3	0	58	B08	0
826	BD0076	707	24	117	0	59	C08	0
827	BD0077	3364	510	125	1	60	D08	0
828	BD0078	2817	605	340	35	61	E08	1	28.49	30.28
829	BD0079	6727	50197	6919	5225	62	F08	1	22.55	26.15
830	BD0080	4393	447	41	7	63	G08	0
831	BD0081	3363	682	77	3	64	H08	0
832	BD0082	3980	474	42	0	65	A09	0
833	BD0083	9121	1078	74	0	66	B09	0
834	BD0084	12075	13517	249	0	67	C09	0
835	BD0085	5196	404	16	0	68	D09	0
836	BD0086	2169	566	570	30	69	E09	1	29.63	31.69
837	BD0087	4407	121108	26176	27040	70	F09	1	11.51	14.27
838	BD0088	6436	549	87	1	71	G09	0
839	BD0089	5004	1303	105	2	72	H09	0
840	BD0090	4869	61	241	4	73	A10	0
841	BD0091	3372	41	26	1	74	B10	0
842	BD0092	7645	67	12	10	75	C10	0
843	BD0093	809	265	110	7	76	D10	0
844	BD0094	21425	665	472	12	77	E10	1	32.7	35.85
845	BD0095	12132	22377	4643	5493	78	F10	1	23.97	27.3
846	BD0096	4245	250	177	1	79	G10	0
847	BD0097	4610	536	1206	1	80	H10	0
848	BD0098	2822	198	21	62	81	A11	0
849	BD0099	4464	190	57	1	82	B11	0
850	BD0100	6423	3272	369	2	83	C11	0
851	BD0101	4655	418	43	3	84	D11	0
852	BD0102	13937	3374	972	9	85	E11	1	32.95	34.37
853	BD0103	3544	68293	10962	12764	86	F11	1	22.39	25.44
854	BD0104	8697	2068	110	1	87	G11	0
855	BD0105	2963	94	1993	6	88	H11	0
856	BD0106	2768	2195	78	1	89	A12	0
857	BD0107	1461	32	6	0	90	B12	0
858	BD0108	7197	636	64	5	91	C12	0
859	BD0109	6642	361	210	0	92	D12	0
860	BD0110	13065	317	28	6	93	E12	1	32.4	35.65
861	BD0111	2885	154083	28261	41778	94	F12	1	16.76	19.85
862	BD0112	7436	3412	50	9	95	G12	0
863	BD0113	2669	457	2	8	96	H12	0
864	BD0018	6929	4827	59	6	1	A01	0
865	BD0019	3724	1274	48	0	2	B01	0
866	BD0020	11237	7688	37	1	3	C01	0
867	BD0021	1593	2867	38	3	4	D01	0
868	BD0022	11435	835	32	1	5	E01	0
869	BD0023	2549	204	5	0	6	F01	0
870	BD0024	683	739	263	1	7	G01	0
871	BD0025	6522	2575	58	13	8	H01	0
872	BD0026	2975	299	6	0	9	A02	0
873	BD0027	977	177	17	1	10	B02	0
874	BD0028	2322	273	5	4	11	C02	0
875	BD0029	5155	1894	30	1	12	D02	0
876	BD0030	4297	1265	27	0	13	E02	0
877	BD0031	2944	90	3	0	14	F02	0
878	BD0032	1965	828	250	0	15	G02	0
879	BD0033	5348	62	309	3	16	H02	0
880	BD0034	14111	598	155	0	17	A03	0
881	BD0035	2374	131	10	1	18	B03	0
882	BD0036	3484	560	10	0	19	C03	0
883	BD0037	2232	431	8	0	20	D03	0
884	BD0038	2207	544	39	0	21	E03	0
885	BD0039	3036	757	53	3	22	F03	0
886	BD0040	2589	1018	162	6	23	G03	0
887	BD0041	2271	1158	108	0	24	H03	0
888	BD0042	2294	880	52	3	25	A04	0
889	BD0043	2711	245	13	7	26	B04	0
890	BD0044	1091	214	13	2	27	C04	0
891	BD0045	2569	1748	21	8	28	D04	0
892	BD0046	1176	1125	75	4	29	E04	0
893	BD0047	1565	213	24	0	30	F04	0
894	BD0048	1138	275	96	5	31	G04	0
895	BD0049	8975	1116	243	38	32	H04	0
896	BD0050	1731	904	150	36	33	A05	0
897	BD0051	2394	235	25	6	34	B05	0
898	BD0052	1029	197	6	0	35	C05	0
899	BD0053	3072	1024	110	2	36	D05	0
900	BD0054	2888	959	85	13	37	E05	0
901	BD0055	9595	954	4	0	38	F05	0
902	BD0056	5302	271	17	0	39	G05	0
903	BD0057	422	77	81	2	40	H05	0
904	BD0058	6337	738	51	1	41	A06	0
905	BD0059	3967	219	10	0	42	B06	0
906	BD0060	4587	643	116	0	43	C06	0
907	BD0061	3910	4668	19	5	44	D06	0
908	BD0062	4849	428	18	1	45	E06	0
909	BD0063	3023	1227	8	0	46	F06	0
910	BD0064	667	239	62	10	47	G06	0
911	BD0065	359	677	131	12	48	H06	0
912	BD0066	911	176	71	6	49	A07	0
913	BD0067	2478	2179	45	2	50	B07	0
914	BD0068	5977	2120	70	0	51	C07	0
915	BD0069	1574	128	3	6	52	D07	0
916	BD0070	3508	1139	11	7	53	E07	0
917	BD0071	2762	1468	208	5	54	F07	0
918	BD0072	5013	823	7	2	55	G07	0
919	BD0073	1022	504	883	10	56	H07	0
920	BD0074	2279	104	40	4	57	A08	0
921	BD0075	3725	651	48	0	58	B08	0
922	BD0076	777	45	119	0	59	C08	0
923	BD0077	3330	543	60	4	60	D08	0
924	BD0078	3406	381	23	44	61	E08	0
925	BD0079	2172	286	1388	2	62	F08	0
926	BD0080	3944	146	59	1	63	G08	0
927	BD0081	3113	189	95	14	64	H08	0
928	BD0082	2802	255	22	5	65	A09	1	33.56	36.59
929	BD0083	2944	7340	3577	644	66	B09	1	25.21	28.21
930	BD0084	2496	162596	24402	27699	67	C09	1	14.12	17.13
931	BD0085	1209	884	96	3	68	D09	1	31.17	34.12
932	BD0086	3280	333	447	0	69	E09	0
933	BD0087	6775	610	44	3	70	F09	0
934	BD0088	2123	656	125	2	71	G09	0
935	BD0089	5443	711	33	9	72	H09	0
936	BD0090	10009	319	52	1	73	A10	1	29.81	32.26
937	BD0091	3179	55	16	3	74	B10	1	31.9	33.54
938	BD0092	3023	69	7	45	75	C10	1	36.57	38.04
939	BD0093	509	272	7105	24	76	D10	1	29.6	26.86
940	BD0094	346	486	287	6	77	E10	1	31.86	36.87
941	BD0095	1794	88080	32463	19033	78	F10	1	12.23	15.67
942	BD0096	3674	912	501	70	79	G10	1	28.89	31.19
943	BD0097	1072	54733	14190	13234	80	H10	1	13.81	16.5
944	BD0098	4179	178	29	43	81	A11	1	31.81	32.79
945	BD0099	6169	91	10	1	82	B11	1	29.33	31.54
946	BD0100	2340	88777	25023	21438	83	C11	1	16.89	18.73
947	BD0101	2244	33350	14261	6628	84	D11	1	20.21	21.54
948	BD0102	8162	1893	2851	63	85	E11	1	30.62	29.74
949	BD0103	7058	1005	1890	44	86	F11	1	30.5	29.77
950	BD0104	4668	19369	4778	3731	87	G11	1	24.07	27.04
951	BD0105	2763	22512	6757	4367	88	H11	1	21.9	24.9
952	BD0106	5569	10015	1673	1440	89	A12	1	25.66	29.29
953	BD0107	1263	563	1830	129	90	B12	1	27.69	28.15
954	BD0108	3683	52665	8576	9519	91	C12	1	22.24	25.75
955	BD0109	1963	79594	13002	19611	92	D12	1	17.07	20.84
956	BD0110	1690	32586	7144	7207	93	E12	1	22.12	24.34
957	BD0111	6209	259	135	8	94	F12	1	30.56	34.08
958	BD0112	9772	456	128	7	95	G12	1	30.95	33.85
959	BD0113	976	56480	6096	6645	96	H12	1	19.95	22.93
