# Supplementary material for: High throughput SARS-CoV-2 variant analysis using molecular barcodes coupled with next generation sequencing
Source: PLoS One. 2022 Jun 21;17(6):e0253404. doi: 10.1371/journal.pone.0253404 (PMC9212143; doi:10.1371/journal.pone.0253404)
Supplement: S2 Data — (CSV) [file pone.0253404.s002.csv]

sample	barcode	RNASE_P	E_gene	N1_gene	ORF1a	log_viral_sum	position in the plate	PCR	Ct_E	Ct_N
1	BD0018	8367	228684	36516	13368	5.444931226	A01	1	19.19	22.17
2	BD0019	6102	695	404	5	3.042969073	B01	1	30.6	33.22
3	BD0020	6547	120178	17936	1387	5.144577321	C01	1	20.4	23.11
4	BD0021	9255	12555	5140	74	4.249662987	D01	1	25.03	27.47
5	BD0022	4719	121743	17504	4583	5.15784948	E01	1	17.91	20.72
6	BD0023	1889	536	481	9	3.011147361	F01	1	28.66	30.59
7	BD0024	1874	411	259	2	2.827369273	G01	1	30.74	32.62
8	BD0025	2663	99592	14904	1564	5.064682566	H01	1	21.67	25.68
9	BD0026	6	7	0	0	0.84509804	A02	1	21.1	23.11
10	BD0027	15	33	3	0	1.556302501	B02	1	29.87	32.09
11	BD0028	7819	78600	9921	2680	4.9599996	C02	1	21.67	25.1
12	BD0029	12320	997	845	13	3.268343914	D02	1	31.18	32.08
13	BD0030	9689	87776	9890	1584	4.996730515	E02	1	22.94	26.75
14	BD0031	4911	72	11	0	1.919078092	F02	1	32.83	35.15
15	BD0032	3527	21766	6821	177	4.45884928	G02	1	22.42	23.87
16	BD0033	1714	9507	3406	127	4.115277591	H02	1	18.79	19.42
17	BD0034	19334	81833	26242	6788	5.060180155	A03	1	21.53	24.17
18	BD0035	7566	4217	1717	35	3.775901579	B03	1	25.2	28.03
19	BD0036	3995	128790	24188	13736	5.221972072	C03	1	14.79	18.17
20	BD0037	3544	85546	16139	2428	5.017504961	D03	1	13.47	16.42
21	BD0038	12937	5282	2579	64	3.898999271	E03	1	28.09	29.61
22	BD0039	5626	224008	33063	19492	5.441794078	F03	1	12.54	16.71
23	BD0040	8576	113	136	1	2.397940009	G03	0	NA	NA
24	BD0041	5918	187	54	1	2.383815366	H03	0	NA	NA
25	BD0042	1396	70	2	2	1.86923172	A04	0	NA	NA
26	BD0043	5018	885	15	2	2.955206538	B04	0	NA	NA
27	BD0044	4144	175	10	0	2.267171728	C04	0	NA	NA
28	BD0045	5355	311	20	0	2.519827994	D04	0	NA	NA
29	BD0046	5797	198	5	0	2.307496038	E04	0	NA	NA
30	BD0047	16	52	2	0	1.73239376	F04	0	NA	NA
31	BD0048	8130	147	36	0	2.26245109	G04	0	NA	NA
32	BD0049	4417	546	102	0	2.811575006	H04	0	NA	NA
33	BD0050	11322	422	40	1	2.665580991	A05	0	NA	NA
34	BD0051	0	0	0	0	#NAME?	B05	0	NA	NA
35	BD0052	2690	217	2	1	2.342422681	C05	0	NA	NA
36	BD0053	8727	758	26	1	2.894869657	D05	0	NA	NA
37	BD0054	18424	1549	29	0	3.198106999	E05	0	NA	NA
38	BD0055	13763	1519	25	1	3.188928484	F05	0	NA	NA
39	BD0056	12893	166	19	0	2.267171728	G05	0	NA	NA
40	BD0057	7063	163	5	0	2.225309282	H05	0	NA	NA
41	BD0058	5899	231	13	0	2.387389826	A06	0	NA	NA
42	BD0059	2560	65	14	1	1.903089987	B06	0	NA	NA
43	BD0060	2031	301	44	0	2.537819095	C06	0	NA	NA
44	BD0061	4368	4428	27	1	3.648945182	D06	0	NA	NA
45	BD0062	11853	488	147	0	2.802773725	E06	0	NA	NA
46	BD0063	7107	493	42	0	2.728353782	F06	0	NA	NA
47	BD0064	1890	136	104	2	2.383815366	G06	0	NA	NA
48	BD0065	4833	258	6	0	2.421603927	H06	0	NA	NA
49	BD0066	13	10	0	0	1	A07	0	NA	NA
50	BD0067	18314	1739	15	2	3.244524512	B07	0	NA	NA
51	BD0068	5292	852	7	0	2.933993164	C07	0	NA	NA
52	BD0069	11449	123	7	0	2.113943352	D07	0	NA	NA
53	BD0070	10569	431	14	2	2.650307523	E07	0	NA	NA
54	BD0071	13237	199	76	7	2.450249108	F07	0	NA	NA
55	BD0072	10097	302	4	1	2.487138375	G07	0	NA	NA
56	BD0073	1	4	4	1	0.954242509	H07	0	NA	NA
57	BD0074	8868	91	14	4	2.037426498	A08	0	NA	NA
58	BD0075	12769	362	2	0	2.561101384	B08	0	NA	NA
59	BD0076	3395	18	0	1	1.278753601	C08	0	NA	NA
60	BD0077	5446	137	58	0	2.290034611	D08	0	NA	NA
61	BD0078	8491	27	5	1	1.51851394	E08	0	NA	NA
62	BD0079	6749	24	0	0	1.380211242	F08	0	NA	NA
63	BD0080	5786	2	1	1	0.602059991	G08	0	NA	NA
64	BD0081	7202	24	19	1	1.643452676	H08	0	NA	NA
65	BD0082	6704	133	10	0	2.155336037	A09	0	NA	NA
66	BD0083	12624	1225	49	2	3.105850674	B09	0	NA	NA
67	BD0084	14463	148	27	1	2.245512668	C09	0	NA	NA
68	BD0085	3099	81	12	0	1.968482949	D09	0	NA	NA
69	BD0086	2845	64	69	0	2.123851641	E09	0	NA	NA
70	BD0087	2638	72	5	1	1.892094603	F09	0	NA	NA
71	BD0088	0	0	0	0	#NAME?	G09	0	NA	NA
72	BD0089	25	32	6	1	1.591064607	H09	0	NA	NA
73	BD0090	16664	144	33	6	2.26245109	A10	0	NA	NA
74	BD0091	13378	57	68	2	2.103803721	B10	0	NA	NA
75	BD0092	14390	34	17	0	1.707570176	C10	0	NA	NA
76	BD0093	6538	154	28	1	2.26245109	D10	0	NA	NA
77	BD0094	20214	154	26	0	2.255272505	E10	0	NA	NA
78	BD0095	174	28	9	1	1.579783597	F10	0	NA	NA
79	BD0096	0	0	0	0	#NAME?	G10	0	NA	NA
80	BD0097	4162	26	4	1	1.491361694	H10	0	NA	NA
81	BD0098	1837	337	12	21	2.568201724	A11	0	NA	NA
82	BD0099	4955	96	37	0	2.123851641	B11	0	NA	NA
83	BD0100	23764	2300	234	3	3.404320467	C11	0	NA	NA
84	BD0101	8924	796	45	1	2.925312091	D11	0	NA	NA
85	BD0102	13290	744	63	0	2.906873535	E11	0	NA	NA
86	BD0103	9782	651	24	0	2.829303773	F11	0	NA	NA
87	BD0104	5997	532	71	3	2.782472624	G11	0	NA	NA
88	BD0105	11643	36	48	0	1.924279286	H11	0	NA	NA
89	BD0106	6468	604	260	2	2.937517892	A12	0	NA	NA
90	BD0107	1334	20	45	2	1.826074803	B12	0	NA	NA
91	BD0108	10921	517	245	3	2.883661435	C12	0	NA	NA
92	BD0109	3687	474	163	2	2.805500858	D12	0	NA	NA
93	BD0110	2669	229	28	1	2.411619706	E12	0	NA	NA
94	BD0111	6574	203	76	3	2.450249108	F12	0	NA	NA
95	BD0112	4896	715	320	3	3.016197354	G12	0	NA	NA
96	BD0113	1669	154	7	0	2.206825876	H12	0	NA	NA
97	BD0018	10110	125296	15221	6475	5.167293699	A01	1	21.62	25.2
98	BD0019	4503	76121	13162	4204	4.970751223	B01	1	19.61	22.58
99	BD0020	3	6	1	0	0.84509804	C01	1	19.79	22.78
100	BD0021	3217	2912	25	7	3.468937806	D01	0	NA	NA
101	BD0022	4625	2489	31	1	3.401572846	E01	0	NA	NA
102	BD0023	1031	186	6	0	2.283301229	F01	0	NA	NA
103	BD0024	1107	860	236	17	3.046495164	G01	0	NA	NA
104	BD0025	2464	1545	37	1	3.199480915	H01	0	NA	NA
105	BD0026	3036	9655	5647	1148	4.216165902	A02	1	23.38	26.38
106	BD0027	2047	40370	15820	3783	4.777955774	B02	1	17.05	18.04
107	BD0028	575	378	28	10	2.619093331	C02	0	NA	NA
108	BD0029	509	2695	39	11	3.438542349	D02	0	NA	NA
109	BD0030	0	0	0	0	#NAME?	E02	0	NA	NA
110	BD0031	1199	103	2	0	2.021189299	F02	0	NA	NA
111	BD0032	4442	283	269	1	2.742725131	G02	0	NA	NA
112	BD0033	547	539	1353	1	3.277150614	H02	0	NA	NA
113	BD0034	0	0	0	0	#NAME?	A03	1	18.36	20.38
114	BD0035	0	0	0	0	#NAME?	B03	1	22.26	25.31
115	BD0036	236	434	20	5	2.661812686	C03	0	NA	NA
116	BD0037	1449	412	2	0	2.617000341	D03	0	NA	NA
117	BD0038	5556	219	3	1	2.348304863	E03	0	NA	NA
118	BD0039	1668	525	46	0	2.756636108	F03	0	NA	NA
119	BD0040	0	0	0	0	#NAME?	G03	0	NA	NA
120	BD0041	4072	262	13	0	2.439332694	H03	0	NA	NA
121	BD0042	2356	65342	13588	4866	4.923223288	A04	1	24.91	28.69
122	BD0043	1732	1555	274	20	3.266936911	B04	1	30.42	33.52
123	BD0044	493	56	5	0	1.785329835	C04	0	NA	NA
124	BD0045	1379	76	6	0	1.913813852	D04	0	NA	NA
125	BD0046	0	0	0	0	#NAME?	E04	0	NA	NA
126	BD0047	0	0	0	0	#NAME?	F04	0	NA	NA
127	BD0048	0	0	0	0	#NAME?	G04	0	NA	NA
128	BD0049	0	0	0	0	#NAME?	H04	0	NA	NA
129	BD0050	635	17708	1741	1882	4.329011216	A05	1	19.19	20.9
130	BD0051	0	0	0	0	#NAME?	B05	1	27.6	30.65
131	BD0052	103	28	0	0	1.447158031	C05	0	NA	NA
132	BD0053	6356	264	4	0	2.428134794	D05	0	NA	NA
133	BD0054	4037	2372	29	2	3.380753771	E05	0	NA	NA
134	BD0055	3164	1061	3	0	3.026941628	F05	0	NA	NA
135	BD0056	0	0	0	0	#NAME?	G05	0	NA	NA
136	BD0057	2308	130	1	1	2.120573931	H05	0	NA	NA
137	BD0058	4488	116757	26238	9139	5.182226284	A06	1	14.67	17.17
138	BD0059	4315	4985	1427	175	3.818687663	B06	1	26.18	29.15
139	BD0060	0	0	0	0	#NAME?	C06	0	NA	NA
140	BD0061	1753	2765	9	1	3.443262987	D06	0	NA	NA
141	BD0062	4618	171	40	0	2.324282455	E06	0	NA	NA
142	BD0063	3463	737	0	0	2.867467488	F06	0	NA	NA
143	BD0064	4261	149	1	0	2.176091259	G06	0	NA	NA
144	BD0065	3383	421	14	0	2.638489257	H06	0	NA	NA
145	BD0066	4320	13061	3932	504	4.242963592	A07	1	24.74	27.81
146	BD0067	8060	157118	27703	15354	5.301409837	B07	1	16.72	19.26
147	BD0068	1344	863	124	1	2.994756945	C07	0	NA	NA
148	BD0069	395	99	19	0	2.071882007	D07	0	NA	NA
149	BD0070	4740	623	6	4	2.80140371	E07	0	NA	NA
150	BD0071	2349	402	35	1	2.641474111	F07	0	NA	NA
151	BD0072	2370	42	0	0	1.62324929	G07	0	NA	NA
152	BD0073	0	0	0	0	#NAME?	H07	0	NA	NA
153	BD0074	2221	106356	15283	12414	5.127276538	A08	1	16.86	19.3
154	BD0075	10855	947	325	10	3.107888025	B08	1	32.21	33.15
155	BD0076	587	73	25	1	1.995635195	C08	0	NA	NA
156	BD0077	4423	95	10	0	2.021189299	D08	0	NA	NA
157	BD0078	4642	455	6	7	2.670245853	E08	0	NA	NA
158	BD0079	708	217	2	1	2.342422681	F08	0	NA	NA
159	BD0080	6872	91	0	0	1.959041392	G08	0	NA	NA
160	BD0081	2781	241	157	1	2.600972896	H08	0	NA	NA
161	BD0082	1819	114464	16462	13020	5.158199601	A09	1	18.49	21.92
162	BD0083	10170	100510	9676	2868	5.053285933	B09	1	23.24	27.99
163	BD0084	5455	2474	27	2	3.39846085	C09	0	NA	NA
164	BD0085	2308	446	3	0	2.652246341	D09	0	NA	NA
165	BD0086	3135	160	194	1	2.550228353	E09	0	NA	NA
166	BD0087	3618	55	33	3	1.959041392	F09	0	NA	NA
167	BD0088	0	0	0	0	#NAME?	G09	0	NA	NA
168	BD0089	0	0	0	0	#NAME?	H09	0	NA	NA
169	BD0090	4184	102304	30565	23423	5.193936749	A10	1	14.59	18.41
170	BD0091	2423	68127	12407	11824	4.96547452	B10	1	18.32	22.18
171	BD0092	2939	48	8	0	1.748188027	C10	0	NA	NA
172	BD0093	179	118	17	3	2.139879086	D10	0	NA	NA
173	BD0094	8737	80	29	0	2.037426498	E10	0	NA	NA
174	BD0095	0	0	0	0	#NAME?	F10	0	NA	NA
175	BD0096	1764	5	3	0	0.903089987	G10	0	NA	NA
176	BD0097	0	0	0	0	#NAME?	H10	0	NA	NA
177	BD0098	4653	395	34	3	2.635483747	A11	1	31.43	35.92
178	BD0099	6068	4707	1993	225	3.840419778	B11	1	26.98	29.96
179	BD0100	5299	4304	274	0	3.660675788	C11	0	NA	NA
180	BD0101	2036	806	28	4	2.923244019	D11	0	NA	NA
181	BD0102	3316	707	57	0	2.883093359	E11	0	NA	NA
182	BD0103	1865	408	4	0	2.614897216	F11	0	NA	NA
183	BD0104	5820	55	4	0	1.770852012	G11	0	NA	NA
184	BD0105	5453	36	58	4	1.991226076	H11	0	NA	NA
185	BD0106	6248	119201	24953	21994	5.220495118	A12	1	18.47	21.96
186	BD0107	1437	26931	3588	2928	4.52435717	B12	1	21.14	24.79
187	BD0108	3262	350	2	6	2.553883027	C12	0	NA	NA
188	BD0109	2724	101	1	0	2.008600172	D12	0	NA	NA
189	BD0110	1716	218	6	2	2.354108439	E12	0	NA	NA
190	BD0111	5893	33	2	1	1.556302501	F12	0	NA	NA
191	BD0112	4049	1296	14	6	3.119255889	G12	0	NA	NA
192	BD0113	1255	127	1	0	2.10720997	H12	0	NA	NA
193	BD0018	12512	922	59	4	2.99343623	A01	0	NA	NA
194	BD0019	9807	209	11	2	2.346352974	B01	0	NA	NA
195	BD0020	11828	2226	28	0	3.352953912	C01	0	NA	NA
196	BD0021	5740	2135	27	1	3.335056519	D01	0	NA	NA
197	BD0022	6449	363	24	0	2.587710965	E01	0	NA	NA
198	BD0023	1901	58	0	0	1.763427994	F01	0	NA	NA
199	BD0024	4740	5137	1473	298	3.839352329	G01	1	26.72	30.05
200	BD0025	4557	533	270	10	2.910090546	H01	1	30.3	34.24
201	BD0026	774	173	19	2	2.28780173	A02	0	NA	NA
202	BD0027	7934	326	18	2	2.539076099	B02	0	NA	NA
203	BD0028	11931	355	1	0	2.551449998	C02	0	NA	NA
204	BD0029	15878	1609	13	18	3.214843848	D02	0	NA	NA
205	BD0030	9223	1263	13	0	3.105850674	E02	0	NA	NA
206	BD0031	9445	77	3	0	1.903089987	F02	0	NA	NA
207	BD0032	13971	3947	2081	76	3.785614525	G02	1	27.07	29.23
208	BD0033	2868	41065	11767	4655	4.759569645	H02	1	20.09	21.8
209	BD0034	19787	605	41	1	2.810904281	A03	0	NA	NA
210	BD0035	2189	426	65	14	2.703291378	B03	0	NA	NA
211	BD0036	1307	788	35	6	2.918554531	C03	0	NA	NA
212	BD0037	5512	260	11	1	2.434568904	D03	0	NA	NA
213	BD0038	5786	1332	151	4	3.172310969	E03	0	NA	NA
214	BD0039	3682	1252	77	1	3.123851641	F03	0	NA	NA
215	BD0040	10491	88651	28313	19941	5.13641931	G03	1	20.5	23.43
216	BD0041	0	0	0	0	#NAME?	H03	1	22.9	22.84
217	BD0042	1639	2362	70	5	3.386855529	A04	0	NA	NA
218	BD0043	8601	344	7	1	2.546542663	B04	0	NA	NA
219	BD0044	4922	271	9	0	2.447158031	C04	0	NA	NA
220	BD0045	7270	1805	11	0	3.259115844	D04	0	NA	NA
221	BD0046	5325	1544	15	1	3.193124598	E04	0	NA	NA
222	BD0047	1747	333	54	0	2.587710965	F04	0	NA	NA
223	BD0048	7142	971	296	47	3.118595365	G04	1	30.09	32.75
224	BD0049	11434	42232	30733	11298	4.925636917	H04	1	22.14	23.44
225	BD0050	16342	2587	44	38	3.426348574	A05	0	NA	NA
226	BD0051	6222	576	12	0	2.769377326	B05	0	NA	NA
227	BD0052	3589	349	4	0	2.547774705	C05	0	NA	NA
228	BD0053	13347	1182	44	0	3.08849047	D05	0	NA	NA
229	BD0054	9261	3188	40	5	3.509605705	E05	0	NA	NA
230	BD0055	12185	2892	32	0	3.465977368	F05	0	NA	NA
231	BD0056	16746	454	195	6	2.8162413	G05	1	30.97	33.21
232	BD0057	3213	25677	6563	3226	4.54981221	H05	1	23.1	24.47
233	BD0058	16520	1305	35	2	3.127752516	A06	0	NA	NA
234	BD0059	6427	605	38	2	2.809559715	B06	0	NA	NA
235	BD0060	10478	770	87	0	2.932980822	C06	0	NA	NA
236	BD0061	9325	3870	50	1	3.593396842	D06	0	NA	NA
237	BD0062	9713	475	351	0	2.916980047	E06	0	NA	NA
238	BD0063	11350	900	13	0	2.960470778	F06	0	NA	NA
239	BD0064	2867	70469	17206	24939	5.051592385	G06	1	14.85	17.73
240	BD0065	1817	79589	12605	11093	5.014045663	H06	1	21.55	23.18
241	BD0066	7774	137	19	2	2.198657087	A07	0	NA	NA
242	BD0067	17682	1707	53	5	3.24674471	B07	0	NA	NA
243	BD0068	5919	1712	25	1	3.240049772	C07	0	NA	NA
244	BD0069	7695	439	7	3	2.652246341	D07	0	NA	NA
245	BD0070	14504	1469	27	8	3.177247836	E07	0	NA	NA
246	BD0071	25333	634	37	5	2.829946696	F07	0	NA	NA
247	BD0072	14444	372	93	1	2.668385917	G07	1	32	36.37
248	BD0073	1671	85639	19676	15955	5.083753378	H07	1	16.46	19.84
249	BD0074	9221	242	19	3	2.421603927	A08	0	NA	NA
250	BD0075	10543	1833	4	0	3.264109156	B08	0	NA	NA
251	BD0076	3132	124	5	4	2.123851641	C08	0	NA	NA
252	BD0077	8883	125	4	1	2.113943352	D08	0	NA	NA
253	BD0078	3683	507	14	2	2.718501689	E08	0	NA	NA
254	BD0079	10350	500	83	13	2.77524626	F08	0	NA	NA
255	BD0080	7820	137	76	2	2.33243846	G08	1	34.08	35.83
256	BD0081	8788	90476	27135	15397	5.123877763	H08	1	18.45	21.7
257	BD0082	2184	306	43	5	2.549003262	A09	0	NA	NA
258	BD0083	13391	1761	32	4	3.254548077	B09	0	NA	NA
259	BD0084	7312	8929	409	9	3.970672243	C09	0	NA	NA
260	BD0085	6441	1214	16	0	3.089905111	D09	0	NA	NA
261	BD0086	4187	524	1213	1	3.240049772	E09	0	NA	NA
262	BD0087	8528	1116	176	4	3.112605002	F09	0	NA	NA
263	BD0088	6216	1368	1465	128	3.471438407	G09	1	28.93	29.92
264	BD0089	2519	120541	34770	23352	5.252034622	H09	1	12.14	14.76
265	BD0090	11021	190	37	4	2.36361198	A10	0	NA	NA
266	BD0091	9365	78	23	2	2.012837225	B10	0	NA	NA
267	BD0092	10232	74	22	4	2	C10	0	NA	NA
268	BD0093	469	257	72	15	2.536558443	D10	0	NA	NA
269	BD0094	16305	534	161	0	2.841984805	E10	0	NA	NA
270	BD0095	6422	441	81	2	2.719331287	F10	0	NA	NA
271	BD0096	2691	29686	9340	6511	4.658364416	G10	1	22.29	24.67
272	BD0097	4754	64483	14237	20753	4.997705216	H10	1	18.55	21.99
273	BD0098	6944	272	20	16	2.488550717	A11	0	NA	NA
274	BD0099	5585	220	31	2	2.403120521	B11	0	NA	NA
275	BD0100	3401	5448	71	3	3.742096402	C11	0	NA	NA
276	BD0101	6936	771	57	5	2.920645001	D11	0	NA	NA
277	BD0102	9663	2391	637	2	3.481442629	E11	0	NA	NA
278	BD0103	8521	1773	24	1	3.254789687	F11	0	NA	NA
279	BD0104	8330	6419	6271	1283	4.145289659	G11	1	26.57	27.55
280	BD0105	2997	84239	20097	22247	5.102375384	H11	1	1744	21.06
281	BD0106	21928	1804	50	6	3.269512944	A12	0	NA	NA
282	BD0107	5422	160	4	1	2.217483944	B12	0	NA	NA
283	BD0108	20862	1981	33	6	3.305351369	C12	0	NA	NA
284	BD0109	5873	716	81	2	2.902546779	D12	0	NA	NA
285	BD0110	7916	462	19	0	2.682145076	E12	0	NA	NA
286	BD0111	8809	428	23	1	2.655138435	F12	0	NA	NA
287	BD0112	7090	97595	35535	29059	5.210021396	G12	1	18.11	19.43
288	BD0113	2173	5479	1295	350	3.852723911	H12	1	27.16	30.2
289	BD0018	25254	11428	27	13	4.059487684	A01	0	NA	NA
290	BD0019	4086	1052	61	0	3.046495164	B01	0	NA	NA
291	BD0020	5365	4801	144	3	3.694429691	C01	0	NA	NA
292	BD0021	6501	4580	411	101	3.706888395	D01	1	29.52	32.42
293	BD0022	9522	1773	304	2	3.317854489	E01	1	32.18	33.52
294	BD0023	2498	370	2	0	2.57054294	F01	0	NA	NA
295	BD0024	7866	710	28	0	2.868056362	G01	0	NA	NA
296	BD0025	8087	1846	62	1	3.280805928	H01	0	NA	NA
297	BD0026	1885	572	47	3	2.793790385	A02	0	NA	NA
298	BD0027	2760	277	16	6	2.475671188	B02	0	NA	NA
299	BD0028	6791	439	3	3	2.648360011	C02	0	NA	NA
300	BD0029	5216	159279	30551	27958	5.338033947	D02	1	15.67	18.53
301	BD0030	7572	1017	101	0	3.048441804	E02	1	17.58	21.24
302	BD0031	2635	100	2	0	2.008600172	F02	0	NA	NA
303	BD0032	5309	910	291	0	3.079543007	G02	0	NA	NA
304	BD0033	3219	340	766	4	3.045322979	H02	0	NA	NA
305	BD0034	11477	1862	48	0	3.281033367	A03	0	NA	NA
306	BD0035	3091	492	65	69	2.796574333	B03	0	NA	NA
307	BD0036	8671	939	18	2	2.981818607	C03	0	NA	NA
308	BD0037	745	81394	13164	14748	5.038644002	D03	1	14.76	18.46
309	BD0038	7106	10026	3218	466	4.137037455	E03	1	25.53	28.17
310	BD0039	2769	997	80	0	3.032215703	F03	0	NA	NA
311	BD0040	4587	797	240	14	3.021602716	G03	0	NA	NA
312	BD0041	8054	1565	72	2	3.214578954	H03	0	NA	NA
313	BD0042	5269	1592	44	2	3.214313897	A04	0	NA	NA
314	BD0043	3174	358	16	1	2.574031268	B04	0	NA	NA
315	BD0044	3492	333	7	0	2.531478917	C04	0	NA	NA
316	BD0045	1462	40269	8553	7798	4.752969865	D04	1	20.21	22.41
317	BD0046	3108	1549	96	8	3.218272854	E04	1	31.88	34.25
318	BD0047	4116	448	14	1	2.665580991	F04	0	NA	NA
319	BD0048	3422	777	133	0	2.959041392	G04	0	NA	NA
320	BD0049	6402	2158	499	13	3.426511261	H04	0	NA	NA
321	BD0050	7479	2417	133	26	3.410945859	A05	0	NA	NA
322	BD0051	7112	487	9	0	2.695481676	B05	0	NA	NA
323	BD0052	1392	399	7	0	2.608526034	C05	0	NA	NA
324	BD0053	4758	1382	954	36	3.375114685	D05	1	30.01	30.28
325	BD0054	3634	188502	27668	38356	5.405732152	E05	1	15.07	20
326	BD0055	6915	4817	37	1	3.686189234	F05	0	NA	NA
327	BD0056	7462	771	33	1	2.90579588	G05	0	NA	NA
328	BD0057	967	151	160	4	2.498310554	H05	0	NA	NA
329	BD0058	3920	1683	102	1	3.251881455	A06	0	NA	NA
330	BD0059	2819	157	44	1	2.305351369	B06	0	NA	NA
331	BD0060	2101	318	266	1	2.767155866	C06	0	NA	NA
332	BD0061	7693	15463	4233	1611	4.328522306	D06	1	23.63	26.56
333	BD0062	8146	15429	5111	1596	4.345099146	E06	1	23.46	25.89
334	BD0063	4744	1746	4	0	3.243038049	F06	0	NA	NA
335	BD0064	2015	529	79	14	2.793790385	G06	0	NA	NA
336	BD0065	3861	1349	109	11	3.167021796	H06	0	NA	NA
337	BD0066	2086	133	75	27	2.371067862	A07	0	NA	NA
338	BD0067	951	2853	47	24	3.465977368	B07	0	NA	NA
339	BD0068	3920	2548	10	0	3.40790054	C07	0	NA	NA
340	BD0069	9897	147	17	1	2.217483944	D07	1	33.46	36.78
341	BD0070	3367	123618	19341	24421	5.223703564	E07	1	16.51	20.08
342	BD0071	10858	3337	64	15	3.533517862	F07	0	NA	NA
343	BD0072	3575	721	18	5	2.871572936	G07	0	NA	NA
344	BD0073	2652	643	1120	5	3.247482261	H07	0	NA	NA
345	BD0074	2871	165	42	1	2.318063335	A08	0	NA	NA
346	BD0075	3360	1744	33	2	3.250175948	B08	0	NA	NA
347	BD0076	337	146	191	0	2.527629901	C08	0	NA	NA
348	BD0077	4063	79354	16276	11407	5.029533928	D08	1	17.02	20.02
349	BD0078	2124	67449	11575	11244	4.95553382	E08	1	18.02	21.57
350	BD0079	2568	381	1485	2	3.271376872	F08	0	NA	NA
351	BD0080	8987	442	27	1	2.672097858	G08	0	NA	NA
352	BD0081	13307	1327	38	8	3.137670537	H08	0	NA	NA
353	BD0082	3845	324	30	0	2.549003262	A09	0	NA	NA
354	BD0083	5317	2284	22	2	3.363235804	B09	0	NA	NA
355	BD0084	3285	5173	538	2	3.756864224	C09	0	NA	NA
356	BD0085	4446	1112	222	21	3.131939295	D09	1	29.96	32.23
357	BD0086	2041	44189	5947	6778	4.75521911	E09	1	20.21	23.53
358	BD0087	2983	899	121	2	3.009450896	F09	0	NA	NA
359	BD0088	5868	357	43	2	2.604226053	G09	0	NA	NA
360	BD0089	6622	908	80	21	3.003891166	H09	0	NA	NA
361	BD0090	2973	245	49	3	2.472756449	A10	0	NA	NA
362	BD0091	1835	53	36	4	1.968482949	B10	0	NA	NA
363	BD0092	2789	119	37	21	2.247973266	C10	0	NA	NA
364	BD0093	2718	121241	31374	26091	5.252139134	D10	1	14.36	17.58
365	BD0094	7128	95967	15495	9680	5.083294739	E10	1	21.09	24.53
366	BD0095	3895	309	132	7	2.651278014	F10	0	NA	NA
367	BD0096	4175	121	79	5	2.311753861	G10	0	NA	NA
368	BD0097	5617	396	739	13	3.059941888	H10	0	NA	NA
369	BD0098	3649	266	16	77	2.555094449	A11	0	NA	NA
370	BD0099	2092	105	36	2	2.155336037	B11	0	NA	NA
371	BD0100	2217	5681	194	3	3.769229582	C11	0	NA	NA
372	BD0101	1084	119246	26442	20376	5.220275495	D11	1	14.93	18.49
373	BD0102	9040	71938	11325	7435	4.95759771	E11	1	22.01	25.54
374	BD0103	5084	1050	24	0	3.031004281	F11	0	NA	NA
375	BD0104	2513	1049	56	3	3.04453976	G11	0	NA	NA
376	BD0105	2081	102	1798	12	3.281487888	H11	0	NA	NA
377	BD0106	4544	1193	42	10	3.095169351	A12	0	NA	NA
378	BD0107	2136	89	5	0	1.973127854	B12	0	NA	NA
379	BD0108	6453	1543	24	8	3.197280558	C12	0	NA	NA
380	BD0109	8062	780	522	7	3.116939647	D12	1	29.91	31.65
381	BD0110	6871	1443	264	35	3.241048151	E12	1	28.96	31.69
382	BD0111	4194	497	8	1	2.704150517	F12	0	NA	NA
383	BD0112	14405	308	234	25	2.753583059	G12	0	NA	NA
384	BD0113	2989	269	3	5	2.442479769	H12	0	NA	NA
385	BD0092	3023	69	7	45	2.08278537	C10	1	36.57	38.04
386	BD0094	346	486	287	6	2.891537458	E10	1	31.86	36.87
387	BD0082	2802	255	22	5	2.450249108	A09	1	33.56	36.59
388	BD0085	1209	884	96	3	2.992553518	D09	1	31.17	34.12
389	BD0111	6209	259	135	8	2.604226053	F12	1	30.56	34.08
390	BD0112	9772	456	128	7	2.771587481	G12	1	30.95	33.85
391	BD0091	3179	55	16	3	1.86923172	B10	1	31.9	33.54
392	BD0098	4179	178	29	43	2.397940009	A11	1	31.81	32.79
393	BD0090	10009	319	52	1	2.57054294	A10	1	29.81	32.26
394	BD0099	6169	91	10	1	2.008600172	B11	1	29.33	31.54
395	BD0096	3674	912	501	70	3.171141151	G10	1	28.89	31.19
396	BD0103	7058	1005	1890	44	3.468199586	F11	1	30.5	29.77
397	BD0102	8162	1893	2851	63	3.681874122	E11	1	30.62	29.74
398	BD0106	5569	10015	1673	1440	4.118198568	A12	1	25.66	29.29
399	BD0083	2944	7340	3577	644	4.062995401	B09	1	25.21	28.21
400	BD0107	1263	563	1830	129	3.401745082	B12	1	27.69	28.15
401	BD0104	4668	19369	4778	3731	4.445261614	G11	1	24.07	27.04
402	BD0093	509	272	7105	24	3.869290404	D10	1	29.6	26.86
403	BD0108	3683	52665	8576	9519	4.849787824	C12	1	22.24	25.75
404	BD0105	2763	22512	6757	4367	4.526804344	H11	1	21.9	24.9
405	BD0110	1690	32586	7144	7207	4.671515328	E12	1	22.12	24.34
406	BD0113	976	56480	6096	6645	4.840237869	H12	1	19.95	22.93
407	BD0101	2244	33350	14261	6628	4.734311674	D11	1	20.21	21.54
408	BD0109	1963	79594	13002	19611	5.050019951	D12	1	17.07	20.84
409	BD0100	2340	88777	25023	21438	5.131098739	C11	1	16.89	18.73
410	BD0084	2496	162596	24402	27699	5.331825976	C09	1	14.12	17.13
411	BD0097	1072	54733	14190	13234	4.914644572	H10	1	13.81	16.5
412	BD0095	1794	88080	32463	19033	5.144810748	F10	1	12.23	15.67
413	BD0079	2172	286	1388	2	3.224274014	F08	0	NA	NA
414	BD0073	1022	504	883	10	3.145196406	H07	0	NA	NA
415	BD0086	3280	333	447	0	2.892094603	E09	0	NA	NA
416	BD0033	5348	62	309	3	2.572871602	H02	0	NA	NA
417	BD0024	683	739	263	1	3.001300933	G01	0	NA	NA
418	BD0032	1965	828	250	0	3.032618761	G02	0	NA	NA
419	BD0049	8975	1116	243	38	3.145196406	H04	0	NA	NA
420	BD0071	2762	1468	208	5	3.225567713	F07	0	NA	NA
421	BD0040	2589	1018	162	6	3.074084689	G03	0	NA	NA
422	BD0034	14111	598	155	0	2.876794976	A03	0	NA	NA
423	BD0050	1731	904	150	36	3.037426498	A05	0	NA	NA
424	BD0065	359	677	131	12	2.913813852	H06	0	NA	NA
425	BD0088	2123	656	125	2	2.893761762	G09	0	NA	NA
426	BD0076	777	45	119	0	2.214843848	C08	0	NA	NA
427	BD0060	4587	643	116	0	2.880241776	C06	0	NA	NA
428	BD0053	3072	1024	110	2	3.055378331	D05	0	NA	NA
429	BD0041	2271	1158	108	0	3.102433706	H03	0	NA	NA
430	BD0048	1138	275	96	5	2.575187845	G04	0	NA	NA
431	BD0081	3113	189	95	14	2.474216264	H08	0	NA	NA
432	BD0054	2888	959	85	13	3.024074987	E05	0	NA	NA
433	BD0057	422	77	81	2	2.204119983	H05	0	NA	NA
434	BD0046	1176	1125	75	4	3.080626487	E04	0	NA	NA
435	BD0066	911	176	71	6	2.403120521	A07	0	NA	NA
436	BD0068	5977	2120	70	0	3.340444115	C07	0	NA	NA
437	BD0064	667	239	62	10	2.492760389	G06	0	NA	NA
438	BD0077	3330	543	60	4	2.783188691	D08	0	NA	NA
439	BD0018	6929	4827	59	6	3.689486448	A01	0	NA	NA
440	BD0080	3944	146	59	1	2.31386722	G08	0	NA	NA
441	BD0025	6522	2575	58	13	3.42258984	H01	0	NA	NA
442	BD0039	3036	757	53	3	2.910090546	F03	0	NA	NA
443	BD0042	2294	880	52	3	2.970811611	A04	0	NA	NA
444	BD0058	6337	738	51	1	2.897627091	A06	0	NA	NA
445	BD0019	3724	1274	48	0	3.121231455	B01	0	NA	NA
446	BD0075	3725	651	48	0	2.844477176	B08	0	NA	NA
447	BD0067	2478	2179	45	2	3.34752516	B07	0	NA	NA
448	BD0087	6775	610	44	3	2.81756537	F09	0	NA	NA
449	BD0074	2279	104	40	4	2.170261715	A08	0	NA	NA
450	BD0038	2207	544	39	0	2.765668555	E03	0	NA	NA
451	BD0021	1593	2867	38	3	3.463594402	D01	0	NA	NA
452	BD0020	11237	7688	37	1	3.887954704	C01	0	NA	NA
453	BD0089	5443	711	33	9	2.876794976	H09	0	NA	NA
454	BD0022	11435	835	32	1	2.938519725	E01	0	NA	NA
455	BD0029	5155	1894	30	1	3.284430734	D02	0	NA	NA
456	BD0030	4297	1265	27	0	3.111262514	E02	0	NA	NA
457	BD0051	2394	235	25	6	2.424881637	B05	0	NA	NA
458	BD0047	1565	213	24	0	2.374748346	F04	0	NA	NA
459	BD0078	3406	381	23	44	2.651278014	E08	0	NA	NA
460	BD0045	2569	1748	21	8	3.249687428	D04	0	NA	NA
461	BD0061	3910	4668	19	5	3.671358003	D06	0	NA	NA
462	BD0062	4849	428	18	1	2.650307523	E06	0	NA	NA
463	BD0027	977	177	17	1	2.290034611	B02	0	NA	NA
464	BD0056	5302	271	17	0	2.459392488	G05	0	NA	NA
465	BD0043	2711	245	13	7	2.423245874	B04	0	NA	NA
466	BD0044	1091	214	13	2	2.359835482	C04	0	NA	NA
467	BD0070	3508	1139	11	7	3.063333359	E07	0	NA	NA
468	BD0035	2374	131	10	1	2.152288344	B03	0	NA	NA
469	BD0036	3484	560	10	0	2.755874856	C03	0	NA	NA
470	BD0059	3967	219	10	0	2.359835482	B06	0	NA	NA
471	BD0037	2232	431	8	0	2.64246452	D03	0	NA	NA
472	BD0063	3023	1227	8	0	3.091666958	F06	0	NA	NA
473	BD0072	5013	823	7	2	2.920123326	G07	0	NA	NA
474	BD0026	2975	299	6	0	2.484299839	A02	0	NA	NA
475	BD0052	1029	197	6	0	2.307496038	C05	0	NA	NA
476	BD0023	2549	204	5	0	2.320146286	F01	0	NA	NA
477	BD0028	2322	273	5	4	2.450249108	C02	0	NA	NA
478	BD0055	9595	954	4	0	2.981365509	F05	0	NA	NA
479	BD0031	2944	90	3	0	1.968482949	F02	0	NA	NA
480	BD0069	1574	128	3	6	2.136720567	D07	0	NA	NA
481	BD0018	3417	106278	38476	19792	5.216287329	A01	1	18.49	20.01
482	BD0019	5117	4234	1611	247	3.784759895	B01	1	26.84	28.84
483	BD0020	10421	94336	15523	14550	5.094851799	C01	1	20.33	23.42
484	BD0021	7771	2768	48	6	3.450557009	D01	0	NA	NA
485	BD0022	9364	1252	39	18	3.116939647	E01	0	NA	NA
486	BD0023	2968	177	7	0	2.264817823	F01	0	NA	NA
487	BD0024	5233	686	311	2	2.999565488	G01	0	NA	NA
488	BD0025	8922	2803	88	6	3.461948495	H01	0	NA	NA
489	BD0026	4672	205	36	3	2.387389826	A02	1	34.54	35.06
490	BD0027	2588	31468	7137	8093	4.669298281	B02	1	21.78	23.74
491	BD0028	4688	93534	15428	18629	5.105820041	C02	1	14.8	17.48
492	BD0029	8037	1777	73	4	3.26810973	D02	0	NA	NA
493	BD0030	5940	961	101	0	3.026124517	E02	0	NA	NA
494	BD0031	3229	84	8	0	1.963787827	F02	0	NA	NA
495	BD0032	6604	2005	580	0	3.412460547	G02	0	NA	NA
496	BD0033	6063	562	1359	22	3.288472801	H02	0	NA	NA
497	BD0034	11850	209	366	9	2.766412847	A03	1	32.75	35.09
498	BD0035	213	752	198	66	3.006893708	B03	1	20.88	22.97
499	BD0036	4839	14240	4917	1958	4.324591086	C03	1	25.14	26.65
500	BD0037	2147	191	14	3	2.318063335	D03	0	NA	NA
501	BD0038	1306	254	81	0	2.525044807	E03	0	NA	NA
502	BD0039	1259	283	167	0	2.653212514	F03	0	NA	NA
503	BD0040	1630	88	442	0	2.72427587	G03	0	NA	NA
504	BD0041	105	21	147	1	2.227886705	H03	0	NA	NA
505	BD0042	4821	104548	20945	17802	5.156231037	A04	1	18.12	21.1
506	BD0043	0	0	0	0	#NAME?	B04	1	19.26	20.66
507	BD0044	3997	7376	2522	1047	4.039215766	C04	1	23.88	26.47
508	BD0045	6115	1549	53	9	3.20709554	D04	0	NA	NA
509	BD0046	2369	674	40	0	2.853698212	E04	0	NA	NA
510	BD0047	2689	225	38	0	2.419955748	F04	0	NA	NA
511	BD0048	392	123	212	0	2.525044807	G04	0	NA	NA
512	BD0049	4225	684	59	0	2.870988814	H04	0	NA	NA
513	BD0050	7187	162886	21734	50572	5.371422545	A05	1	14.83	18.21
514	BD0051	6465	1705	223	241	3.336259552	B05	1	25.05	28.58
515	BD0052	1380	54760	7256	13597	4.878596469	C05	1	14.09	18.86
516	BD0053	8459	877	175	3	3.02325246	D05	0	NA	NA
517	BD0054	5956	909	181	1	3.037824751	E05	0	NA	NA
518	BD0055	9861	1352	16	3	3.137037455	F05	0	NA	NA
519	BD0056	10057	332	12	1	2.537819095	G05	0	NA	NA
520	BD0057	1856	89	74	1	2.214843848	H05	0	NA	NA
521	BD0058	7462	905	700	55	3.220108088	A06	1	29.76	32.41
522	BD0059	2628	22887	5350	4672	4.517314686	B06	1	21.33	24.03
523	BD0060	5967	244	450	20	2.853698212	C06	1	30.4	33.57
524	BD0061	5578	4046	43	2	3.611829479	D06	0	NA	NA
525	BD0062	4092	385	308	0	2.840733235	E06	0	NA	NA
526	BD0063	5849	840	16	1	2.932980822	F06	0	NA	NA
527	BD0064	1840	311	51	3	2.562292864	G06	0	NA	NA
528	BD0065	1459	560	93	1	2.815577748	H06	0	NA	NA
529	BD0066	2167	58825	17116	18361	4.974520904	A07	1	13.09	16.52
530	BD0067	899	3798	752	245	3.680788612	B07	1	28.26	31.01
531	BD0068	8226	1787	192	54	3.308137379	C07	1	29.28	32.7
532	BD0069	7269	143	0	0	2.155336037	D07	0	NA	NA
533	BD0070	9177	716	12	1	2.862727528	E07	0	NA	NA
534	BD0071	16703	1565	84	0	3.217220656	F07	0	NA	NA
535	BD0072	6909	539	17	19	2.759667845	G07	0	NA	NA
536	BD0073	1898	748	1708	0	3.390228362	H07	0	NA	NA
537	BD0074	1690	98454	18789	19218	5.13500855	A08	1	17.06	20.21
538	BD0075	1739	118166	14316	22345	5.189846699	B08	1	18.57	22.28
539	BD0076	4657	1326	868	75	3.355834496	C08	1	26.56	28.27
540	BD0077	5962	705	215	4	2.965671971	D08	0	NA	NA
541	BD0078	3195	422	137	157	2.854913022	E08	0	NA	NA
542	BD0079	2166	305	1899	0	3.34321159	F08	0	NA	NA
543	BD0080	4996	204	51	1	2.408239965	G08	0	NA	NA
544	BD0081	13018	293	33	1	2.514547753	H08	0	NA	NA
545	BD0082	870	377	21	3	2.603144373	A09	1	36.67	38.6
546	BD0083	3593	32326	11831	6940	4.708395403	B09	1	21.78	23.74
547	BD0084	10307	72583	14919	9577	4.987125294	C09	1	19.85	22.2
548	BD0085	1655	629	80	0	2.850646235	D09	0	NA	NA
549	BD0086	3926	264	579	1	2.926342447	E09	0	NA	NA
550	BD0087	7468	288	52	1	2.532754379	F09	0	NA	NA
551	BD0088	4331	240	172	0	2.614897216	G09	0	NA	NA
552	BD0089	1231	74	441	0	2.711807229	H09	0	NA	NA
553	BD0090	8367	57485	17325	15610	4.956264503	A10	1	21.45	23.65
554	BD0091	5949	82498	12258	21230	5.064405571	B10	1	16.23	20.91
555	BD0092	8586	29628	16537	5521	4.713372923	C10	1	20.98	22.03
556	BD0093	239	387	82	6	2.67669361	D10	0	NA	NA
557	BD0094	9286	473	115	1	2.770115295	E10	0	NA	NA
558	BD0095	1942	46	321	2	2.567026366	F10	0	NA	NA
559	BD0096	2487	76	70	0	2.164352856	G10	0	NA	NA
560	BD0097	1291	39	1441	0	3.170261715	H10	0	NA	NA
561	BD0098	2882	530	276	87	2.950851459	A11	1	29.06	31.42
562	BD0099	3406	80089	18934	27334	5.101599306	B11	1	17.05	19.67
563	BD0100	4907	99969	32130	27708	5.203595799	C11	1	13.7	14.66
564	BD0101	5549	639	26	12	2.830588669	D11	0	NA	NA
565	BD0102	7796	2227	1042	6	3.515211304	E11	0	NA	NA
566	BD0103	6299	1287	47	1	3.125481266	F11	0	NA	NA
567	BD0104	3840	1490	278	1	3.247727833	G11	0	NA	NA
568	BD0105	9655	97	1450	5	3.190891717	H11	0	NA	NA
569	BD0106	7536	111849	24812	26991	5.213921317	A12	1	17.26	20.28
570	BD0107	2092	34699	6598	7246	4.686126613	B12	1	20.36	21.46
571	BD0108	9726	1141	112	13	3.102433706	C12	0	NA	NA
572	BD0109	3224	342	150	1	2.692846919	D12	0	NA	NA
573	BD0110	9522	556	6	3	2.752048448	E12	0	NA	NA
574	BD0111	2744	160	110	2	2.434568904	F12	0	NA	NA
575	BD0112	9564	429	139	0	2.754348336	G12	0	NA	NA
576	BD0113	2379	174	9	0	2.26245109	H12	0	NA	NA
577	BD0018	9143	11657	22	13	4.067888807	A01	0	NA	NA
578	BD0019	7094	1131	59	0	3.075546961	B01	0	NA	NA
579	BD0020	8875	4382	74	3	3.649237472	C01	0	NA	NA
580	BD0021	9719	2928	27	0	3.470557485	D01	0	NA	NA
581	BD0022	12108	973	23	1	2.998695158	E01	0	NA	NA
582	BD0023	2897	321	3	0	2.51054501	F01	0	NA	NA
583	BD0024	4592	1518	146	0	3.221153322	G01	0	NA	NA
584	BD0025	13939	4614	49	4	3.669037801	H01	0	NA	NA
585	BD0026	4232	671	48	0	2.85672889	A02	0	NA	NA
586	BD0027	5358	321	12	1	2.523746467	B02	0	NA	NA
587	BD0028	5394	320	3	2	2.511883361	C02	0	NA	NA
588	BD0029	6151	8913	19	34	3.952598735	D02	0	NA	NA
589	BD0030	4248	1437	55	1	3.174059808	E02	0	NA	NA
590	BD0031	3179	140	6	0	2.164352856	F02	0	NA	NA
591	BD0032	5020	1445	432	3	3.274157849	G02	0	NA	NA
592	BD0033	2567	488	1126	4	3.208978517	H02	0	NA	NA
593	BD0034	5964	141	337	3	2.682145076	A03	0	NA	NA
594	BD0035	1433	99	13	0	2.049218023	B03	0	NA	NA
595	BD0036	5505	612	24	2	2.804820679	C03	0	NA	NA
596	BD0037	4311	582	5	2	2.770115295	D03	0	NA	NA
597	BD0038	1299	725	139	1	2.937016107	E03	0	NA	NA
598	BD0039	5149	782	37	2	2.914343157	F03	0	NA	NA
599	BD0040	8530	1049	98	6	3.061829307	G03	0	NA	NA
600	BD0041	2613	436	50	1	2.687528961	H03	0	NA	NA
601	BD0042	4222	47374	22968	9745	4.903562026	A04	1	19.07	18.91
602	BD0043	2601	79889	21237	18191	5.076702325	B04	1	14.68	15.99
603	BD0044	2514	1375	1221	434	3.481442629	C04	1	27.49	28.05
604	BD0045	2849	40785	7378	8182	4.750855383	D04	1	20.99	22.74
605	BD0046	1773	10668	1554	1443	4.135609636	E04	1	24.48	27.65
606	BD0047	2123	37755	5679	7131	4.703850012	F04	1	20.09	23.19
607	BD0048	2656	63623	20407	22480	5.027390385	G04	1	14.5	16.3
608	BD0049	4575	114914	32922	16907	5.21680697	H04	1	19.17	19.55
609	BD0050	6230	145038	15080	52674	5.327955296	A05	1	15.06	18.19
610	BD0051	2015	146210	15299	32570	5.287978546	B05	1	11.23	15.52
611	BD0052	2871	20407	2110	3900	4.421883496	C05	1	21.3	24.54
612	BD0053	6682	56700	10223	11196	4.892756675	D05	1	22.33	24.58
613	BD0054	2810	25228	4423	4493	4.533314398	E05	1	24.54	27.92
614	BD0055	8716	7836	1978	1026	4.035029282	F05	1	26.58	28.62
615	BD0056	10467	4931	938	748	3.820661135	G05	1	27.26	30.38
616	BD0057	816	30470	7128	13410	4.707638295	H05	1	23.39	25.29
617	BD0058	2515	6628	5244	2222	4.149034267	A06	1	27.52	28.17
618	BD0059	4187	10429	3318	2696	4.215981057	B06	1	24.1	25.88
619	BD0060	4276	6083	5402	1655	4.118595365	C06	1	26.45	27.57
620	BD0061	2326	109083	14775	26050	5.17582481	D06	1	17.8	21.47
621	BD0062	8439	960	1125	57	3.330819466	E06	1	27.95	28.92
622	BD0063	6536	3530	1187	226	3.69399061	F06	1	26.69	29.06
623	BD0064	2927	300	60	17	2.57634135	G06	1	32	34.67
624	BD0065	5898	28223	17240	3923	4.693603852	H06	1	24.59	25.21
625	BD0066	1105	57	137	6	2.301029996	A07	1	34.42	33.07
626	BD0067	3771	897	132	4	3.014100322	B07	0	NA	NA
627	BD0068	7795	1280	16	0	3.112605002	C07	0	NA	NA
628	BD0069	1614	101	36	0	2.136720567	D07	0	NA	NA
629	BD0070	5522	865	66	0	2.968949681	E07	0	NA	NA
630	BD0071	8215	1609	88	2	3.230193379	F07	0	NA	NA
631	BD0072	5219	204	65	2	2.432969291	G07	0	NA	NA
632	BD0073	1814	453	352	3	2.907411361	H07	0	NA	NA
633	BD0074	4378	130	42	2	2.240549248	A08	0	NA	NA
634	BD0075	11578	832	7	0	2.923761961	B08	0	NA	NA
635	BD0076	940	76	70	2	2.170261715	C08	0	NA	NA
636	BD0077	4137	415	132	4	2.741151599	D08	0	NA	NA
637	BD0078	5525	614	22	24	2.819543936	E08	0	NA	NA
638	BD0079	2682	363	988	2	3.131297797	F08	0	NA	NA
639	BD0080	6359	299	40	0	2.530199698	G08	0	NA	NA
640	BD0081	13745	283	7	0	2.462397998	H08	0	NA	NA
641	BD0082	4428	567	20	0	2.768638101	A09	0	NA	NA
642	BD0083	10258	1163	21	0	3.073351702	B09	0	NA	NA
643	BD0084	10398	4113	72	4	3.62211036	C09	0	NA	NA
644	BD0085	1746	454	42	0	2.695481676	D09	0	NA	NA
645	BD0086	3293	367	617	0	2.992995098	E09	0	NA	NA
646	BD0087	5059	340	69	0	2.611723308	F09	0	NA	NA
647	BD0088	4940	363	108	0	2.673020907	G09	0	NA	NA
648	BD0089	2489	693	82	21	2.900913068	H09	0	NA	NA
649	BD0090	2242	249	81	4	2.523746467	A10	0	NA	NA
650	BD0091	7854	166	8	1	2.243038049	B10	0	NA	NA
651	BD0092	8901	101	32	20	2.184691431	C10	0	NA	NA
652	BD0093	2589	243	40	2	2.45484486	D10	0	NA	NA
653	BD0094	7775	414	79	1	2.693726949	E10	0	NA	NA
654	BD0095	15316	437	21	3	2.663700925	F10	0	NA	NA
655	BD0096	6329	238	73	0	2.492760389	G10	0	NA	NA
656	BD0097	5931	451	1225	0	3.224274014	H10	0	NA	NA
657	BD0098	5469	137	4	2	2.155336037	A11	0	NA	NA
658	BD0099	9955	182	40	4	2.354108439	B11	0	NA	NA
659	BD0100	7297	2486	801	2	3.517063873	C11	0	NA	NA
660	BD0101	930	454	57	10	2.716837723	D11	0	NA	NA
661	BD0102	6989	2435	630	0	3.486430479	E11	0	NA	NA
662	BD0103	1414	1154	24	0	3.07114529	F11	0	NA	NA
663	BD0104	6395	970	96	0	3.027757205	G11	0	NA	NA
664	BD0105	4448	73	930	0	3.001300933	H11	0	NA	NA
665	BD0106	10061	1728	24	2	3.244029589	A12	0	NA	NA
666	BD0107	1921	32	20	1	1.72427587	B12	0	NA	NA
667	BD0108	8512	1028	205	5	3.092720645	C12	0	NA	NA
668	BD0109	6115	432	50	1	2.683947131	D12	0	NA	NA
669	BD0110	9033	616	2	2	2.792391689	E12	0	NA	NA
670	BD0111	5928	224	33	0	2.409933123	F12	0	NA	NA
671	BD0112	12602	1802	14	4	3.260071388	G12	0	NA	NA
672	BD0113	3426	673	31	1	2.848189117	H12	0	NA	NA
673	BD0066	1129	69354	19992	21387	5.044277066	A07	1	14.93	17.92
674	BD0067	5788	146632	34122	33860	5.331658049	B07	1	13.1	14.9
675	BD0068	5929	6860	1149	545	3.932169246	C07	1	26.73	30.03
676	BD0069	4416	54789	7844	10214	4.862411671	D07	1	19.85	23.68
677	BD0070	9618	59440	8123	13944	4.911194909	E07	1	21.6	24.73
678	BD0071	9833	48546	18907	5698	4.864220267	F07	1	22.07	24.08
679	BD0072	4036	59121	27429	14475	5.004428859	G07	1	18.27	18.58
680	BD0073	3786	7754	2606	860	4.049992857	H07	1	26.23	30.1
681	BD0074	5181	51992	11910	14057	4.89186626	A08	1	19.38	21.8
682	BD0075	6790	755	143	17	2.961421094	B08	1	34.69	34.25
683	BD0076	2262	10788	1901	1986	4.16657811	C08	1	23.67	26.5
684	BD0077	13411	743	62	3	2.907411361	D08	1	32.45	31.18
685	BD0078	3904	922	184	147	3.097951071	E08	1	31.66	31.38
686	BD0079	5542	30053	14061	3777	4.680253906	F08	1	30.04	31.71
687	BD0080	6900	52834	21168	9995	4.924263775	G08	1	18.84	19.81
688	BD0081	6933	69689	27765	20000	5.069867812	H08	1	16.76	18.54
689	BD0082	9677	25101	15814	7650	4.686323393	A09	1	21.98	22.8
690	BD0083	6225	49943	14605	9746	4.870953741	B09	1	21.03	23.93
691	BD0084	6104	21288	3926	4058	4.466452396	C09	1	22.64	26.26
692	BD0085	6011	1157	340	25	3.182414652	D09	1	29.94	33.16
693	BD0086	4381	442	1507	7	3.29136885	E09	1	36.8	36.47
694	BD0087	4885	280	193	7	2.681241237	F09	1	32.54	34.35
695	BD0088	6574	52056	9139	8481	4.84308321	G09	1	21.96	25.05
696	BD0089	11962	2040	647	59	3.438700533	H09	1	28.74	30.03
697	BD0090	10938	1624	6906	513	3.956312531	A10	1	27.03	27.62
698	BD0018	7191	3425	242	0	3.56431091	A01	0	NA	NA
699	BD0019	9306	1510	15	0	3.183269844	B01	0	NA	NA
700	BD0020	11433	2067	98	1	3.335658452	C01	0	NA	NA
701	BD0021	7185	2867	58	19	3.468937806	D01	0	NA	NA
702	BD0022	8444	1053	194	1	3.096214585	E01	0	NA	NA
703	BD0023	4824	146	9	0	2.190331698	F01	0	NA	NA
704	BD0024	6836	1017	83	0	3.041392685	G01	0	NA	NA
705	BD0025	13498	2735	214	20	3.472610198	H01	0	NA	NA
706	BD0026	3221	212	6	5	2.348304863	A02	0	NA	NA
707	BD0027	8577	232	22	1	2.40654018	B02	0	NA	NA
708	BD0028	2580	361	51	6	2.621176282	C02	0	NA	NA
709	BD0029	6265	1222	54	0	3.105850674	D02	0	NA	NA
710	BD0030	5835	1430	52	1	3.171141151	E02	0	NA	NA
711	BD0031	5715	103	2	0	2.021189299	F02	0	NA	NA
712	BD0032	10043	1618	653	0	3.356217134	G02	0	NA	NA
713	BD0033	9239	536	1756	3	3.36078269	H02	0	NA	NA
714	BD0034	16579	257	167	0	2.627365857	A03	0	NA	NA
715	BD0035	1248	72	20	3	1.977723605	B03	0	NA	NA
716	BD0036	6174	678	21	0	2.844477176	C03	0	NA	NA
717	BD0037	3377	433	14	0	2.650307523	D03	0	NA	NA
718	BD0038	8092	576	55	0	2.800029359	E03	0	NA	NA
719	BD0039	4005	778	126	1	2.956648579	F03	0	NA	NA
720	BD0040	13514	1161	159	0	3.120573931	G03	0	NA	NA
721	BD0041	4031	547	24	1	2.757396029	H03	0	NA	NA
722	BD0042	8757	1137	74	4	3.084576278	A04	0	NA	NA
723	BD0043	2154	809	9	1	2.913283902	B04	0	NA	NA
724	BD0044	5176	279	6	4	2.460897843	C04	0	NA	NA
725	BD0045	3617	1251	20	0	3.104145551	D04	0	NA	NA
726	BD0046	5321	1629	84	0	3.233757363	E04	0	NA	NA
727	BD0047	2799	371	63	1	2.638489257	F04	0	NA	NA
728	BD0048	6939	529	141	2	2.827369273	G04	0	NA	NA
729	BD0049	7733	2765	275	4	3.483444648	H04	0	NA	NA
730	BD0050	11053	755	46	8	2.907948522	A05	0	NA	NA
731	BD0051	3545	442	8	0	2.653212514	B05	0	NA	NA
732	BD0052	3077	374	6	0	2.579783597	C05	0	NA	NA
733	BD0053	9649	1706	122	3	3.262688344	D05	0	NA	NA
734	BD0054	15807	3683	53	1	3.572523098	E05	0	NA	NA
735	BD0055	11489	1579	14	0	3.202215776	F05	0	NA	NA
736	BD0056	15664	503	23	1	2.721810615	G05	0	NA	NA
737	BD0057	7967	256	99	0	2.550228353	H05	0	NA	NA
738	BD0058	6146	484	25	0	2.706717782	A06	0	NA	NA
739	BD0059	782	171	63	0	2.369215857	B06	0	NA	NA
740	BD0060	8238	578	72	0	2.812913357	C06	0	NA	NA
741	BD0061	3817	2733	75	0	3.448397103	D06	0	NA	NA
742	BD0062	13114	486	149	0	2.802773725	E06	0	NA	NA
743	BD0063	6370	937	9	0	2.975891136	F06	0	NA	NA
744	BD0064	5493	266	79	2	2.540329475	G06	0	NA	NA
745	BD0065	3410	977	119	3	3.040997692	H06	0	NA	NA
746	BD0091	7924	105	15	4	2.093421685	B10	0	NA	NA
747	BD0092	7779	108	18	79	2.311753861	C10	0	NA	NA
748	BD0093	397	299	52	6	2.552668216	D10	0	NA	NA
749	BD0094	14204	324	151	0	2.67669361	E10	0	NA	NA
750	BD0095	10547	457	38	0	2.694605199	F10	0	NA	NA
751	BD0096	5927	207	110	0	2.501059262	G10	0	NA	NA
752	BD0097	4474	350	2538	3	3.461048092	H10	0	NA	NA
753	BD0098	4809	191	16	31	2.376576957	A11	0	NA	NA
754	BD0099	5625	154	32	2	2.274157849	B11	0	NA	NA
755	BD0100	3757	3100	361	1	3.539327064	C11	0	NA	NA
756	BD0101	1118	476	33	2	2.7084209	D11	0	NA	NA
757	BD0102	11043	2885	531	4	3.534026106	E11	0	NA	NA
758	BD0103	10860	1014	17	0	3.013258665	F11	0	NA	NA
759	BD0104	4109	1657	82	1	3.240549248	G11	0	NA	NA
760	BD0105	5604	82	1430	0	3.179551791	H11	0	NA	NA
761	BD0106	9021	2040	71	10	3.326540669	A12	0	NA	NA
762	BD0107	2109	87	23	2	2.049218023	B12	0	NA	NA
763	BD0108	3957	633	285	13	2.968949681	C12	0	NA	NA
764	BD0109	4989	403	103	1	2.705007959	D12	0	NA	NA
765	BD0110	4716	448	39	1	2.688419822	E12	0	NA	NA
766	BD0111	4620	153	105	0	2.411619706	F12	0	NA	NA
767	BD0112	11907	1053	11	0	3.026941628	G12	0	NA	NA
768	BD0113	5361	434	6	1	2.644438589	H12	0	NA	NA
769	BD0022	17203	1587	33	1	3.209783015	E01	1	33.03	34.55
770	BD0023	1839	114	33	1	2.170261715	F01	1	33.54	35.73
771	BD0030	4129	1504	158	1	3.220892249	E02	1	36.21	37.35
772	BD0031	6555	85	2	0	1.939519253	F02	1	34.88	35.51
773	BD0038	12468	580	80	2	2.820857989	E03	1	32.56	34.37
774	BD0039	5552	1482	627	106	3.345373731	F03	1	28.78	30.84
775	BD0046	6304	1674	74	11	3.245265839	E04	1	31.07	32.46
776	BD0047	5478	367	51	7	2.62838893	F04	1	31.65	33.87
777	BD0054	11098	4758	259	148	3.713070326	E05	1	29.02	32.33
778	BD0055	12417	1353	58	23	3.156549151	F05	1	33.68	37.19
779	BD0062	9236	1113	191	0	3.115277591	E06	1	26.41	28.74
780	BD0063	5485	920	40	11	2.98721923	F06	1	33.5	25.66
781	BD0070	6903	8082	1756	753	4.024936968	E07	1	25.91	28.38
782	BD0071	5281	248408	47778	61200	5.553137536	F07	1	13.87	18.37
783	BD0078	2817	605	340	35	2.991226076	E08	1	28.49	30.28
784	BD0079	6727	50197	6919	5225	4.794773764	F08	1	22.55	26.15
785	BD0086	2169	566	570	30	3.06669855	E09	1	29.63	31.69
786	BD0087	4407	121108	26176	27040	5.241357183	F09	1	11.51	14.27
787	BD0094	21425	665	472	12	3.060320029	E10	1	32.7	35.85
788	BD0095	12132	22377	4643	5493	4.512057044	F10	1	23.97	27.3
789	BD0102	13937	3374	972	9	3.638988159	E11	1	32.95	34.37
790	BD0103	3544	68293	10962	12764	4.963877509	F11	1	22.39	25.44
791	BD0110	13065	317	28	6	2.545307116	E12	1	32.4	35.65
792	BD0111	2885	154083	28261	41778	5.350484489	F12	1	16.76	19.85
793	BD0018	4418	7177	311	8	3.874829578	A01	0	NA	NA
794	BD0019	4613	795	137	4	2.971275849	B01	0	NA	NA
795	BD0020	7843	6006	361	0	3.80393485	C01	0	NA	NA
796	BD0021	9814	4384	100	3	3.65195607	D01	0	NA	NA
797	BD0024	3883	700	545	27	3.104487111	G01	0	NA	NA
798	BD0025	5355	3384	275	0	3.563362409	H01	0	NA	NA
799	BD0026	3994	290	19	3	2.494154594	A02	0	NA	NA
800	BD0027	5430	404	122	28	2.743509765	B02	0	NA	NA
801	BD0028	1128	206	50	4	2.414973348	C02	0	NA	NA
802	BD0029	14166	1957	24	7	3.29841638	D02	0	NA	NA
803	BD0032	9427	1778	447	6	3.34849957	G02	0	NA	NA
804	BD0033	3316	716	978	6	3.230448921	H02	0	NA	NA
805	BD0034	6251	307	436	23	2.88422877	A03	0	NA	NA
806	BD0035	3900	102	35	4	2.149219113	B03	0	NA	NA
807	BD0036	4563	406	80	2	2.688419822	C03	0	NA	NA
808	BD0037	1692	234	13	3	2.397940009	D03	0	NA	NA
809	BD0040	14602	1173	241	2	3.151063253	G03	0	NA	NA
810	BD0041	1127	588	147	7	2.870403905	H03	0	NA	NA
811	BD0042	2182	541	225	6	2.8876173	A04	0	NA	NA
812	BD0043	7273	559	5	0	2.751279104	B04	0	NA	NA
813	BD0044	1916	131	14	1	2.164352856	C04	0	NA	NA
814	BD0045	4031	1433	40	2	3.16879202	D04	0	NA	NA
815	BD0048	3462	300	139	0	2.64246452	G04	0	NA	NA
816	BD0049	2858	1514	157	0	3.22297645	H04	0	NA	NA
817	BD0050	4020	705	183	17	2.956648579	A05	0	NA	NA
818	BD0051	8175	272	10	0	2.450249108	B05	0	NA	NA
819	BD0052	983	288	11	0	2.475671188	C05	0	NA	NA
820	BD0053	7349	1346	198	1	3.188928484	D05	0	NA	NA
821	BD0056	8390	551	38	0	2.770115295	G05	0	NA	NA
822	BD0057	2641	74	68	0	2.152288344	H05	0	NA	NA
823	BD0058	4524	4423	251	2	3.669874502	A06	0	NA	NA
824	BD0059	1570	53	40	0	1.968482949	B06	0	NA	NA
825	BD0060	7924	198	40	0	2.376576957	C06	0	NA	NA
826	BD0061	6912	6336	9	1	3.802500068	D06	0	NA	NA
827	BD0064	8578	758	26	1	2.894869657	G06	0	NA	NA
828	BD0065	1097	1263	243	6	3.179551791	H06	0	NA	NA
829	BD0066	1914	88	103	2	2.285557309	A07	0	NA	NA
830	BD0067	6808	2243	67	13	3.36604921	B07	0	NA	NA
831	BD0068	9886	1259	26	0	3.108903128	C07	0	NA	NA
832	BD0069	5718	94	11	5	2.041392685	D07	0	NA	NA
833	BD0072	11902	768	110	1	2.943988875	G07	0	NA	NA
834	BD0073	1319	279	803	2	3.035029282	H07	0	NA	NA
835	BD0074	2632	91	30	6	2.103803721	A08	0	NA	NA
836	BD0075	12044	578	3	0	2.764176132	B08	0	NA	NA
837	BD0076	707	24	117	0	2.149219113	C08	0	NA	NA
838	BD0077	3364	510	125	1	2.803457116	D08	0	NA	NA
839	BD0080	4393	447	41	7	2.694605199	G08	0	NA	NA
840	BD0081	3363	682	77	3	2.881954971	H08	0	NA	NA
841	BD0082	3980	474	42	0	2.712649702	A09	0	NA	NA
842	BD0083	9121	1078	74	0	3.061452479	B09	0	NA	NA
843	BD0084	12075	13517	249	0	4.138807765	C09	0	NA	NA
844	BD0085	5196	404	16	0	2.62324929	D09	0	NA	NA
845	BD0088	6436	549	87	1	2.804139432	G09	0	NA	NA
846	BD0089	5004	1303	105	2	3.149219113	H09	0	NA	NA
847	BD0090	4869	61	241	4	2.485721426	A10	0	NA	NA
848	BD0091	3372	41	26	1	1.832508913	B10	0	NA	NA
849	BD0092	7645	67	12	10	1.949390007	C10	0	NA	NA
850	BD0093	809	265	110	7	2.582063363	D10	0	NA	NA
851	BD0096	4245	250	177	1	2.631443769	G10	0	NA	NA
852	BD0097	4610	536	1206	1	3.241297387	H10	0	NA	NA
853	BD0098	2822	198	21	62	2.44870632	A11	0	NA	NA
854	BD0099	4464	190	57	1	2.394451681	B11	0	NA	NA
855	BD0100	6423	3272	369	2	3.561459171	C11	0	NA	NA
856	BD0101	4655	418	43	3	2.666517981	D11	0	NA	NA
857	BD0104	8697	2068	110	1	3.33825723	G11	0	NA	NA
858	BD0105	2963	94	1993	6	3.320769228	H11	0	NA	NA
859	BD0106	2768	2195	78	1	3.35679046	A12	0	NA	NA
860	BD0107	1461	32	6	0	1.579783597	B12	0	NA	NA
861	BD0108	7197	636	64	5	2.848189117	C12	0	NA	NA
862	BD0109	6642	361	210	0	2.756636108	D12	0	NA	NA
863	BD0112	7436	3412	50	9	3.540454614	G12	0	NA	NA
864	BD0113	2669	457	2	8	2.669316881	H12	0	NA	NA
865	BD0026	2245	34342	7231	8099	4.696111647	A02	1	21.88	24.76
866	BD0027	1284	66877	29099	17095	5.053351233	B02	1	16.16	17.49
867	BD0028	1514	3449	990	489	3.692670699	C02	1	24.63	26.94
868	BD0029	622	2543	449	121	3.493179121	D02	1	29.85	31.18
869	BD0030	4321	35595	5420	5522	4.667798383	E02	1	24.16	27.31
870	BD0031	1962	540	135	57	2.864511081	F02	1	27.15	29.04
871	BD0032	1398	55273	7729	9039	4.857579733	G02	1	20.52	23.37
872	BD0033	1300	56222	10288	12586	4.898154521	H02	1	17.85	20.44
873	BD0034	2751	144360	42361	50029	5.374289988	A03	1	17.15	19.36
874	BD0035	3317	12107	4584	2831	4.290524308	B03	1	21.65	23.99
875	BD0036	4288	481	87	1	2.755112266	C03	1	32.3	34.02
876	BD0037	265	6519	2789	828	4.005866602	D03	1	24.92	26.88
877	BD0038	1977	35766	10401	1792	4.680870119	E03	1	22.19	24.04
878	BD0039	2988	26356	10679	1818	4.589424558	F03	1	23.81	24.67
879	BD0040	6341	1036	230	21	3.109578547	G03	1	32.11	33.45
880	BD0041	942	104883	12726	20009	5.138675242	H03	1	17.94	21.3
881	BD0042	1726	82169	16212	10374	5.036449233	A04	1	19.61	21.88
882	BD0043	5276	2921	378	227	3.547282308	B04	1	28.07	30.6
883	BD0044	1384	24785	3625	3843	4.508570117	C04	1	21.52	24.95
884	BD0045	1531	59802	8828	10254	4.896988924	D04	1	18.51	20.76
885	BD0046	4085	44286	11178	4175	4.775530353	E04	1	20.91	23.97
886	BD0047	1373	14209	1936	1407	4.24432661	F04	1	23.93	27.04
887	BD0048	3688	450	35	3	2.688419822	G04	1	34.86	36.16
888	BD0049	16208	5174	1504	141	3.83372069	H04	1	27.96	30.31
889	BD0050	4720	70250	6546	8672	4.931803541	A05	1	22.87	25.94
890	BD0051	5671	286	13	5	2.482873584	B05	1	30.64	33.17
891	BD0018	17426	5526	21	7	3.744605875	A01	0	NA	NA
892	BD0019	4400	294	121	2	2.620136055	B01	0	NA	NA
893	BD0020	12471	4332	12	2	3.638089722	C01	0	NA	NA
894	BD0021	3074	2960	40	0	3.477121255	D01	0	NA	NA
895	BD0022	5507	1738	104	1	3.265525335	E01	0	NA	NA
896	BD0023	3014	87	10	0	1.986771734	F01	0	NA	NA
897	BD0024	8868	657	136	0	2.899273187	G01	0	NA	NA
898	BD0025	13044	3102	68	0	3.501059262	H01	0	NA	NA
899	BD0052	1813	231	1	0	2.365487985	C05	0	NA	NA
900	BD0053	9951	616	65	0	2.833147112	D05	0	NA	NA
901	BD0054	7899	516	203	0	2.85672889	E05	0	NA	NA
902	BD0055	5538	473	55	1	2.723455672	F05	0	NA	NA
903	BD0056	8986	205	35	1	2.382017043	G05	0	NA	NA
904	BD0057	4245	138	83	0	2.344392274	H05	0	NA	NA
905	BD0058	4428	395	292	0	2.836956737	A06	0	NA	NA
906	BD0059	1610	15	49	1	1.812913357	B06	0	NA	NA
907	BD0060	2061	64	282	0	2.539076099	C06	0	NA	NA
908	BD0061	4926	1945	32	1	3.296226287	D06	0	NA	NA
909	BD0062	4413	559	201	0	2.880813592	E06	0	NA	NA
910	BD0063	6088	358	2	0	2.556302501	F06	0	NA	NA
911	BD0064	836	262	74	2	2.5289167	G06	0	NA	NA
912	BD0065	2082	512	60	1	2.758154622	H06	0	NA	NA
913	BD0066	1549	36	85	6	2.103803721	A07	0	NA	NA
914	BD0067	12970	1079	110	1	3.075546961	B07	0	NA	NA
915	BD0068	7436	469	12	0	2.682145076	C07	0	NA	NA
916	BD0069	6650	72	1	0	1.86332286	D07	0	NA	NA
917	BD0070	6498	291	16	1	2.488550717	E07	0	NA	NA
918	BD0071	9226	1328	79	4	3.149527014	F07	0	NA	NA
919	BD0072	11590	256	10	3	2.42975228	G07	0	NA	NA
920	BD0073	1083	58	473	0	2.725094521	H07	0	NA	NA
921	BD0074	3255	69	100	0	2.227886705	A08	0	NA	NA
922	BD0075	11625	436	24	1	2.663700925	B08	0	NA	NA
923	BD0076	1832	54	64	0	2.071882007	C08	0	NA	NA
924	BD0077	4989	194	158	2	2.549003262	D08	0	NA	NA
925	BD0078	4854	231	53	38	2.507855872	E08	0	NA	NA
926	BD0079	3402	167	1658	0	3.261262869	F08	0	NA	NA
927	BD0080	3469	38	16	0	1.73239376	G08	0	NA	NA
928	BD0081	7559	65	56	1	2.086359831	H08	0	NA	NA
929	BD0082	999	145	101	0	2.390935107	A09	0	NA	NA
930	BD0083	18268	830	73	0	2.95568775	B09	0	NA	NA
931	BD0084	7497	14074	343	2	4.158935142	C09	0	NA	NA
932	BD0085	4073	449	95	1	2.736396502	D09	0	NA	NA
933	BD0086	2442	98	383	0	2.682145076	E09	0	NA	NA
934	BD0087	8096	201	72	1	2.437750563	F09	0	NA	NA
935	BD0088	4676	292	161	0	2.656098202	G09	0	NA	NA
936	BD0089	2725	389	168	0	2.745855195	H09	0	NA	NA
937	BD0090	12717	127	156	1	2.45331834	A10	0	NA	NA
938	BD0091	3190	57	31	0	1.944482672	B10	0	NA	NA
939	BD0092	13528	86	14	6	2.025305865	C10	0	NA	NA
940	BD0093	10171	312	31	3	2.539076099	D10	0	NA	NA
941	BD0094	14722	780	88	0	2.938519725	E10	0	NA	NA
942	BD0095	13656	192	49	2	2.385606274	F10	0	NA	NA
943	BD0096	6796	104	51	0	2.190331698	G10	0	NA	NA
944	BD0097	3086	277	1324	0	3.204391332	H10	0	NA	NA
945	BD0098	5627	105	7	11	2.089905111	A11	0	NA	NA
946	BD0099	5361	110	25	0	2.130333768	B11	0	NA	NA
947	BD0100	12373	4018	365	0	3.641771471	C11	0	NA	NA
948	BD0101	2483	303	76	3	2.582063363	D11	0	NA	NA
949	BD0102	5002	2035	1162	0	3.504742636	E11	0	NA	NA
950	BD0103	8519	651	32	0	2.834420704	F11	0	NA	NA
951	BD0104	7813	1286	94	1	3.140193679	G11	0	NA	NA
952	BD0105	5330	95	963	0	3.024485668	H11	0	NA	NA
953	BD0106	21725	2419	12	1	3.385963571	A12	0	NA	NA
954	BD0107	1809	25	35	0	1.77815125	B12	0	NA	NA
955	BD0108	8346	456	140	6	2.779596491	C12	0	NA	NA
956	BD0109	3630	334	63	1	2.599883072	D12	0	NA	NA
957	BD0110	3369	102	82	0	2.264817823	E12	0	NA	NA
958	BD0111	7297	162	35	0	2.294466226	F12	0	NA	NA
959	BD0112	14828	1251	64	0	3.118925753	G12	0	NA	NA
960	BD0113	2141	291	8	0	2.475671188	H12	0	NA	NA
