# Supplementary material for: High throughput SARS-CoV-2 variant analysis using molecular barcodes coupled with next generation sequencing
Source: PLoS One. 2022 Jun 21;17(6):e0253404. doi: 10.1371/journal.pone.0253404 (PMC9212143; doi:10.1371/journal.pone.0253404)
Supplement: S3 Data — (CSV) [file pone.0253404.s003.csv]

ID	STATUS	CHROM	POS	REF	ALT	CONSEQU	GENE	QUAL	DP	VDB	RPB	MQB	BQB	MQSB	SGB	MQ0F	ICB	HOB	AC	AN	DP4	MQ
S1_BD0020.	POS	MN908947.3	13372	C	T	Synonymous	ORF1a	225	251	0	NA	NA	NA	NA	-0.693147	0	NA	NA	1	1	0,0,251,0	60
S2_BD0083.	POS	MN908947.3	13372	C	T	Synonymous	ORF1a	228	250	0	1	1	0.927419	NA	-0.693147	0	NA	NA	1	1	2,0,248,0	60
S2_BD0106.	POS	MN908947.3	13372	C	T	Synonymous	ORF1a	225	251	0	NA	NA	NA	NA	-0.693147	0	NA	NA	1	1	0,0,251,0	60
S3_BD0097.	POS	MN908947.3	13372	C	T	Synonymous	ORF1a	225	251	0	NA	NA	NA	NA	-0.693147	0	NA	NA	1	1	0,0,251,0	60
S4_BD0077.	POS	MN908947.3	13372	C	T	Synonymous	ORF1a	225	251	0	NA	NA	NA	NA	-0.693147	0	NA	NA	1	1	0,0,251,0	60
S6_BD0050.	POS	MN908947.3	13372	C	T	Synonymous	ORF1a	228	251	0	1	1	1	NA	-0.693147	0	NA	NA	1	1	1,0,250,0	60
S1_BD0036.	POS	MN908947.3	26322	C	T	Synonymous	E	186	97	1.75E-43	1	1	1	NA	-0.693147	0	NA	NA	1	1	1,0,96,0	59
S3_BD0038.	NEG	MN908947.3	26322	C	T	Synonymous	E	81	51	7.12E-27	1	1	0.684279	NA	-0.693147	0	NA	NA	1	1	5,0,46,0	60
S3_BD0063.	NEG	MN908947.3	26322	C	T	Synonymous	E	74	101	0	1	1	0.2967	NA	-0.693147	0	NA	NA	1	1	11,0,90,0	60
S3_BD0064.	POS	MN908947.3	26322	C	T	Synonymous	E	228	236	0	0.990188	1	0.860126	NA	-0.693147	0	NA	NA	1	1	3,0,233,0	60
S2_BD0058.	POS	MN908947.3	26331	T	C	Synonymous	E	193	254	0	0.989778	0.999358	0.85737	NA	-0.693147	0	NA	NA	1	1	25,0,229,0	59
S2_BD0019.	POS	MN908947.3	28310	C	T	Missense	N	228	253	0	1	1	1	1	-0.693147	0	NA	NA	1	1	1,0,250,1	59
S1_BD0020.	POS	MN908947.3	28320	C	T	Missense	N	228	252	0	1	1	1	NA	-0.693147	0	NA	NA	1	1	1,0,251,0	60
S1_BD0022.	POS	MN908947.3	28320	C	T	Missense	N	225	254	0	NA	NA	NA	NA	-0.693147	0	NA	NA	1	1	0,0,254,0	59
S1_BD0028.	POS	MN908947.3	28320	C	T	Missense	N	228	253	0	1	1	1	1	-0.693147	0	NA	NA	1	1	1,0,251,1	60
S1_BD0029.	POS	MN908947.3	28320	C	T	Missense	N	195	208	0	0.982395	1	0.955549	NA	-0.693147	0	NA	NA	1	1	10,0,198,0	60
S1_BD0032.	POS	MN908947.3	28320	C	T	Missense	N	225	252	0	NA	NA	NA	NA	-0.693147	0	NA	NA	1	1	0,0,252,0	59
S1_BD0034.	POS	MN908947.3	28320	C	T	Missense	N	228	256	0	0.988189	0.996063	0.929134	0.999931	-0.693147	0	NA	NA	1	1	2,0,251,3	59
S1_BD0035.	POS	MN908947.3	28320	C	T	Missense	N	228	252	0	0.98	0.996	0.968	NA	-0.693147	0	NA	NA	1	1	2,0,250,0	59
S1_BD0037.	POS	MN908947.3	28320	C	T	Missense	N	228	253	0	0.996016	1	0.920319	NA	-0.693147	0	NA	NA	1	1	2,0,251,0	60
S1_BD0038.	POS	MN908947.3	28320	C	T	Missense	N	228	252	0	0.415262	1	0.979061	1	-0.693147	0	NA	NA	1	1	6,0,242,2	60
S1_BD0039.	POS	MN908947.3	28320	C	T	Missense	N	228	253	0	0.999621	1	0.984095	NA	-0.693147	0	NA	NA	1	1	4,0,249,0	60
S10_BD0029	POS	MN908947.3	28320	C	T	Missense	N	185	91	2.05E-42	0.613121	0.999444	0.980189	0.999444	-0.693147	0	NA	NA	1	1	2,1,86,2	59
S10_BD0034	POS	MN908947.3	28320	C	T	Missense	N	228	258	0	0.768198	0.999886	0.980843	0.999909	-0.693147	0	NA	NA	1	1	5,0,249,4	59
S10_BD0043	POS	MN908947.3	28320	C	T	Missense	N	184	87	3.34E-42	0.823529	1	0.976471	1	-0.693147	0	NA	NA	1	1	2,0,84,1	60
S10_BD0050	POS	MN908947.3	28320	C	T	Missense	N	228	254	0	0.999431	0.999431	0.927479	1	-0.693147	0	NA	NA	1	1	6,0,247,1	59
S2_BD0059.	POS	MN908947.3	28320	C	T	Missense	N	228	253	0	0.988048	0.992032	0.932271	0.992032	-0.693147	0	NA	NA	1	1	2,0,249,2	59
S2_BD0083.	POS	MN908947.3	28320	C	T	Missense	N	225	255	0	NA	NA	NA	0.999624	-0.693147	0	NA	NA	1	1	0,0,250,4	59
S2_BD0106.	POS	MN908947.3	28320	C	T	Missense	N	228	254	0	0.998937	1	0.879297	1	-0.693147	0	NA	NA	1	1	5,0,248,1	60
S3_BD0033.	POS	MN908947.3	28320	C	T	Missense	N	228	253	0	1	1	1	1	-0.693147	0	NA	NA	1	1	1,0,251,1	60
S3_BD0057.	POS	MN908947.3	28320	C	T	Missense	N	225	253	0	NA	NA	NA	NA	-0.693147	0	NA	NA	1	1	0,0,253,0	60
S3_BD0088.	POS	MN908947.3	28320	C	T	Missense	N	228	251	0	1	1	1	1	-0.693147	0	NA	NA	1	1	1,0,249,1	60
S3_BD0097.	POS	MN908947.3	28320	C	T	Missense	N	228	256	0	1	1	1	0.999931	-0.693147	0	NA	NA	1	1	1,0,252,3	59
S3_BD0104.	POS	MN908947.3	28320	C	T	Missense	N	228	254	0	0.503968	0.5	0.916667	0.999906	-0.693147	0	NA	NA	1	1	2,0,248,4	59
S4_BD0077.	POS	MN908947.3	28320	C	T	Missense	N	228	252	0	0.577535	0.999929	0.988001	1	-0.693147	0	NA	NA	1	1	2,1,249,0	59
S4_BD0085.	POS	MN908947.3	28320	C	T	Missense	N	182	60	2.44E-42	1	1	1	1	-0.693147	0	NA	NA	1	1	1,0,58,1	60
S4_BD0093.	POS	MN908947.3	28320	C	T	Missense	N	228	254	0	1	1	1	0.992063	-0.693147	0	NA	NA	1	1	1,0,251,2	59
S5_BD0102.	POS	MN908947.3	28320	C	T	Missense	N	228	253	0	0.999881	0.309854	0.881143	0.999717	-0.693147	0	NA	NA	1	1	4,1,246,2	59
S5_BD0110.	POS	MN908947.3	28320	C	T	Missense	N	225	252	0	NA	NA	NA	0.996	-0.693147	0	NA	NA	1	1	0,0,250,2	59
S6_BD0018.	POS	MN908947.3	28320	C	T	Missense	N	225	254	0	NA	NA	NA	0.992063	-0.693147	0	NA	NA	1	1	0,0,252,2	59
S6_BD0050.	POS	MN908947.3	28320	C	T	Missense	N	228	256	0	0.999907	1	0.982006	1	-0.693147	0	NA	NA	1	1	4,0,251,1	60
S6_BD0090.	POS	MN908947.3	28320	C	T	Missense	N	228	253	0	0.99823	0.616139	0.966282	0.992032	-0.693147	0	NA	NA	1	1	3,0,248,2	59
S2_BD0091.	POS	MN908947.3	28321	G	T	Synonymous	N	228	253	0	1	1	1	1	-0.693147	0	NA	NA	1	1	1,0,251,1	59
S2_BD0086.	NEG	MN908947.3	28322	T	A	none	N	140	69	1.40E-45	0.484615	0	0.823077	1	-0.693147	0	NA	NA	1	1	1,1,65,0	43
S3_BD0086.	NEG	MN908947.3	28322	T	A	none	N	228	239	0	1	1	1	NA	-0.693147	0	NA	NA	1	1	1,0,236,0	43
S5_BD0086.	NEG	MN908947.3	28322	T	A	none	N	200	103	0	1	1	1	NA	-0.693147	0	NA	NA	1	1	1,0,102,0	42
S6_BD0086.	NEG	MN908947.3	28322	T	A	none	N	190	92	1.40E-45	1	1	1	NA	-0.693147	0	NA	NA	1	1	1,0,91,0	42
S7_BD0086.	NEG	MN908947.3	28322	T	A	none	N	222	134	0	NA	NA	NA	NA	-0.693147	0	NA	NA	1	1	0,0,132,0	42
S8_BD0086.	POS	MN908947.3	28322	T	A	none	N	228	243	0	0.768164	0.000159766	0.624507	NA	-0.693147	0	NA	NA	1	1	6,0,237,0	42
S9_BD0086.	POS	MN908947.3	28322	T	A	none	N	77	105	1.40E-45	0.955378	1.38E-07	0.830565	NA	-0.693147	0	NA	NA	1	1	12,0,93,0	45
S2_BD0086.	NEG	MN908947.3	28323	T	A	none	N	140	67	0	0.484615	0	0.938462	1	-0.693147	0	NA	NA	1	1	1,1,65,0	43
S3_BD0086.	NEG	MN908947.3	28323	T	A	none	N	228	237	0	1	1	1	NA	-0.693147	0	NA	NA	1	1	1,0,236,0	43
S5_BD0086.	NEG	MN908947.3	28323	T	A	none	N	188	103	0	1	1	1	NA	-0.693147	0	NA	NA	1	1	1,0,102,0	42
S6_BD0086.	NEG	MN908947.3	28323	T	A	none	N	189	92	1.40E-45	1	1	1	NA	-0.693147	0	NA	NA	1	1	1,0,91,0	42
S7_BD0086.	NEG	MN908947.3	28323	T	A	none	N	225	132	0	NA	NA	NA	NA	-0.693147	0	NA	NA	1	1	0,0,132,0	42
S8_BD0086.	POS	MN908947.3	28323	T	A	none	N	228	243	0	0.769803	0.000159766	0.923152	NA	-0.693147	0	NA	NA	1	1	6,0,237,0	42
S9_BD0086.	POS	MN908947.3	28323	T	A	none	N	79	105	1.40E-45	0.955378	1.38E-07	0.93292	NA	-0.693147	0	NA	NA	1	1	12,0,93,0	45
S2_BD0086.	NEG	MN908947.3	28324	T	A	none	N	142	67	1.40E-45	0.484615	0	0.653846	1	-0.693147	0	NA	NA	1	1	1,1,65,0	43
S3_BD0086.	NEG	MN908947.3	28324	T	A	none	N	228	237	0	0.953192	0	0.646809	NA	-0.693147	0	NA	NA	1	1	2,0,235,0	43
S5_BD0086.	NEG	MN908947.3	28324	T	A	none	N	188	103	0	1	1	1	NA	-0.693147	0	NA	NA	1	1	1,0,102,0	42
S6_BD0086.	NEG	MN908947.3	28324	T	A	none	N	177	92	1.40E-45	1	1	1	NA	-0.693147	0	NA	NA	1	1	1,0,91,0	42
S7_BD0086.	NEG	MN908947.3	28324	T	A	none	N	223	132	0	NA	NA	NA	NA	-0.693147	0	NA	NA	1	1	0,0,132,0	42
S8_BD0086.	POS	MN908947.3	28324	T	A	none	N	228	243	0	0.768164	0.000159766	0.914256	NA	-0.693147	0	NA	NA	1	1	6,0,237,0	42
S9_BD0086.	POS	MN908947.3	28324	T	A	none	N	78	105	1.40E-45	0.955378	1.38E-07	1	NA	-0.693147	0	NA	NA	1	1	12,0,93,0	45
S2_BD0086.	NEG	MN908947.3	28325	G	C	none	N	149	67	1.40E-45	0.484615	0	0.546154	1	-0.693147	0	NA	NA	1	1	1,1,65,0	43
S3_BD0086.	NEG	MN908947.3	28325	G	C	none	N	228	238	0	0.953192	0	0.544681	NA	-0.693147	0	NA	NA	1	1	2,0,235,0	43
S5_BD0086.	NEG	MN908947.3	28325	G	C	none	N	190	104	0	1	1	1	NA	-0.693147	0	NA	NA	1	1	1,0,102,0	42
S6_BD0086.	NEG	MN908947.3	28325	G	C	none	N	198	92	1.40E-45	1	1	1	NA	-0.693147	0	NA	NA	1	1	1,0,91,0	42
S7_BD0086.	NEG	MN908947.3	28325	G	C	none	N	225	134	0	NA	NA	NA	NA	-0.693147	0	NA	NA	1	1	0,0,132,0	42
S8_BD0086.	POS	MN908947.3	28325	G	C	none	N	228	243	0	0.769803	0.000159766	0.992403	NA	-0.693147	0	NA	NA	1	1	6,0,237,0	42
S9_BD0086.	POS	MN908947.3	28325	G	C	none	N	89	105	2.80E-45	0.955378	1.38E-07	0.236913	NA	-0.693147	0	NA	NA	1	1	12,0,93,0	45
S2_BD0086.	NEG	MN908947.3	28326	G	C	none	N	160	67	0	0.484615	0	0.530769	1	-0.693147	0	NA	NA	1	1	1,1,65,0	43
S3_BD0086.	NEG	MN908947.3	28326	G	C	none	N	228	238	0	0.953192	0	0.576596	NA	-0.693147	0	NA	NA	1	1	2,0,235,0	43
S5_BD0086.	NEG	MN908947.3	28326	G	C	none	N	189	105	0	1	1	1	NA	-0.693147	0	NA	NA	1	1	1,0,102,0	42
S6_BD0086.	NEG	MN908947.3	28326	G	C	none	N	182	93	1.40E-45	1	1	1	NA	-0.693147	0	NA	NA	1	1	1,0,91,0	42
S7_BD0086.	NEG	MN908947.3	28326	G	C	none	N	225	134	0	NA	NA	NA	NA	-0.693147	0	NA	NA	1	1	0,0,132,0	42
S8_BD0086.	POS	MN908947.3	28326	G	C	none	N	228	243	0	0.768164	0.000159766	0.920968	NA	-0.693147	0	NA	NA	1	1	6,0,237,0	42
S9_BD0086.	POS	MN908947.3	28326	G	C	none	N	83	105	1.40E-45	0.955378	1.38E-07	0.586913	NA	-0.693147	0	NA	NA	1	1	12,0,93,0	45
S2_BD0086.	NEG	MN908947.3	28327	T	A	none	N	160	67	1.40E-45	0.484615	0	0.538462	1	-0.693147	0	NA	NA	1	1	1,1,65,0	43
S3_BD0086.	NEG	MN908947.3	28327	T	A	none	N	228	239	0	0.953192	0	0.889362	NA	-0.693147	0	NA	NA	1	1	2,0,235,0	43
S5_BD0086.	NEG	MN908947.3	28327	T	A	none	N	188	106	0	1	1	1	NA	-0.693147	0	NA	NA	1	1	1,0,102,0	42
S6_BD0086.	NEG	MN908947.3	28327	T	A	none	N	196	93	1.40E-45	1	1	1	NA	-0.693147	0	NA	NA	1	1	1,0,91,0	42
S7_BD0086.	NEG	MN908947.3	28327	T	A	none	N	225	134	0	NA	NA	NA	NA	-0.693147	0	NA	NA	1	1	0,0,132,0	42
S8_BD0086.	POS	MN908947.3	28327	T	A	none	N	228	247	0	0.769803	0.000159766	0.914256	NA	-0.693147	0	NA	NA	1	1	6,0,237,0	42
S9_BD0086.	POS	MN908947.3	28327	T	A	none	N	77	105	2.80E-45	0.955378	1.38E-07	0.97465	NA	-0.693147	0	NA	NA	1	1	12,0,93,0	45
S5_BD0084.	POS	MN908947.3	28334	T	A	Missense	N	228	258	0	0.899423	1	0.524766	1	-0.693147	0	NA	NA	1	1	11,0,240,7	60
S6_BD0084.	POS	MN908947.3	28334	T	A	Missense	N	228	261	0	0.976834	0.992278	0.783784	0.999182	-0.693147	0	NA	NA	1	1	2,0,250,9	59
S8_BD0084.	POS	MN908947.3	28334	T	A	Missense	N	228	259	0	0.756301	0.999542	0.680429	0.999259	-0.693147	0	NA	NA	1	1	4,1,246,7	59
# Barcode 86 produces an artefact call
